# Supplementary material for: A florigen paralog is required for short-day vernalization in a pooid grass
Source: eLife. 2019 Jan 8;8:e42153. doi: 10.7554/eLife.42153 (PMC6324881; doi:10.7554/eLife.42153)
Supplement: Figure 2—source data 1. [file elife-42153-fig2-data1.xlsx]

## Sheet: Koz3X1.1forQTL
Phenotype1	Days Including SD	Days Excluding SD	#leaves parent shoot	Sdleaves-leaves at flower	etcÄ	Marker1	Marker2	Marke3	Marker4	Marker5	Marker6	Marker7	Marker8	Marker9	Marker10	Marker11	Marker12	Marker13	Marker14	Marker15	Marker16	Marker17	Marker18	Marker19	Marker20	Marker21	Marker22	Marker23	Marker24	Marker25	Marker26	Marker27	Marker28	Marker29	Marker30	Marker31	Marker32	Marker33	Marker34	Marker35	Marker36	Marker37	Marker38
A=koz3	H=Het.				chromsome #	1	1	1	1	1	1	1	1	1	1	2	2	2	2	2	2	2	2	2	2	2	3	3	3	3	3	3	3	3	4	4	4	4	4	5	5	5	5
B=Bd1-1					genetic position	5.8	11.4	17.7	23.67	32.8	42.4	54.8	61.9	65.8	73.7	4.42	4.68	10.69	15.76	23	29.4	36.2	41	47.5	50.5	57.2	2.65	8.3	15	22.8	32.4	39.4	45.8	50.9	3.6	12.9	23	39.3	45.2	5.5	10.9	15.2	25.1
Line23	102	44	15	7		A	H	H	H	A	A	H		H	H	B	B	B	H	B		H	A	H	H	H	H	H	H	B	H	A	A	H	H	B	A	A	H	B	B	B	B
Line63	102	44	15	7		H	B	B	A	A	B	A	A	B	H	B	B	H	H	H		B	H	B	B	H	A	A	H	H	H	A	A	A	H	B	H	H	H	H	H	H	A
Line67	101	43	15	7		H	B	H	H	H	B	A	H	H	H	B	B	B	H	A		H	H	B	B	H	A		B	H	H	H	H	H	H	A	A	B	H	H	H	B	H
Line1	81	23	13	5		A	A	H	B	B	B	B	B	B	H	H	H	A	H	A		A	A	H	H	A	B	A	A	B	H	B	B	B	H	A	A	H	H	H	H	A	A
Line2	86	28	14	6		B	H	H	H	H	A	H	A	H	B	A	A	A	H	H		H	A	H	H	H	B	B	H	H	H	H	B	B	H	B	H	H	H	A	H	B	H
Line4	83	25	12	5		H	H	H	B	B	H	A	H	B	A	A	A	A	H	H		A	A	A	A	A	A	H	H	H	H	B	B	A	H	H	A	A	H	A	A	H	H
Line5	84	26	12	5		H	B	A	A	A	A	B	B	B	H	H	B	B	H	A		H	H	H	H	H	B	B	H	H	H	H	H	A	H	A	A	H	A	H	A	A	A
Line6	81	23	13	5		H	B	H	H	A	B	A	A	A	H	B	B	B	H	H		A	H	H	H	H	A	H	H	B	H	H	H	H	H	B	B	H	H	H	H	H	H
Line7	89	31	14	6		H	B	A	H	H	A	A	A	A	B	B	B	B	B	H		A	H	H	H	H	H	H	A	H	B	H	A	A	H	H	H	A	A	B	B	H	H
Line8	81	23	12	4		A	H	A	H	B	H	B	B	B	B	A	H	H	A	A		H	B	H	H	H	B	H	H	H	H	H	H	H	H	H	B	B	A	H	H	H	H
Line11	82	24	12	4		H	H	H	H	B	B	H	H	H	H	A	A	A	A	H		B	H	H	H	A	A	A	A	A	A	A	B	B	A	H	H	H	H	H	H	A	H
Line12	85	27	13	5		B	B	B	B	B	A	H	B	A	H	H	H	H	H	B		B	H	H	H	H	H	H	H	H	H	H	A	A	A	H	A	H	A	A	A	A	H
Line13	81	23	13	5		H	H	B	B	H	H	B	A	B	H	H	H	H	H	H		B	B	H	H	H	H	H	H	H	A	A	H	H	A	A	A	H	B	H	H	H	H
Line14	86	28	13	5		H	A	A	A	H	H	H	H	H	A	H	H	B	H	H		H	H	H	H	H	B	B	A	A	A	A	H	H	H	B	B	B	H	H	H	A	H
Line15	81	23	12	4		B	A	A	A	A	A	A	A	H	A	B	B	H	H	H		A	H	H	H	A	A	A	H	B	B	H	H	H	B	B	B	B	B	H	A	A	B
Line16	83	25	12	5		A	A	H	H	B		A	H	H	H	H	H	H	B	H		A	H	H	H	H	H	H	A	H	B	B	B	A	H	H	H	H	B	H	H	H	A
Line18	85	27	14	6		B	B	B	B	B	B	H	H	A	H	H	H	B	H	H		H	H	H	H	B	B	H	H	H	H	H	B	B	B	H	H	H	H	B	B	A	H
Line20	81	23	13	5		H	B	B	B	H	A	A	A	H	H	A	A	H	H	B		H	H	H	H	H	H	H	H	H	H	H	H	H	A	B	B	H	H	H	H	H	B
Line24	94	36	15	6		H	H	H	H	B	H	H	H	H	A	H	H	H	H	H		H	H	B	A	A	B	H	H	A	H	B	B	H	A	H	H	A	A	H	H	H	A
Line25	98	40	13	5		B	B	A	A	H	H	A	H	A	B	H	H	B	A	A		A	A	H	H	B	A	B	H	A	A	A	H	H	B	H	H	H	B	H	H	B	A
Line21	86	28	13	5		B	A	A	H	A	A	H	A	A	H	H	H	H	H	H		H	H	H	H	A	A	H	H	A	A	B	B	B	H	B	H	H	H	A	A	A	H
Line22	86	28	14	6		H	B	B	H	A	H	H	H	B	H	H	H	A	H	H		A	H	H	H	A	H	H	H	A	A	A	H	H	H	H	H	A	A	H	H	H	H
Line30	83	25	12	4		A	H	A	A	A	B	A	H	B	H	H	A	A	A	A		B	H	H	H	A	A	H	H	H	B	B	A	A	H	A	A	H	H	H	H	H	A
Line32	79	21	12	4		A	H	B	B	B	H	B	H	H	H	B	B	H	H	H		H	B	H	H	H	B	H	A	B	B	H	H	H	H	B	B	H	B	A	A	H	H
Line34	85	27	11	4		H	H	H	H	B	H	H	B	B	H	B	B	H	H	B		B	H	A	A	H	B	A	A	H	H	B	B	B	H	A	A	H	H	H	H	H	H
Line35	84	26	12	4		A	H	B	H	H	H	A	H	B	B	H	H	H	H	H		A	A	H	H	H	B	H	H	H	H	B	A	A	A	H	H	A	B	A	A	A	B
Line36	88	30	13	5		H	H	H	H	B	H	H	H	A	A	H	H	B	B	H		A	H	H	H	B	H	H	B	A	A	H	H	H	H	B	H	H	B	B	B	B	H
Line37	88	30	13	5		A	H	B	B	B	B	H	H	H	H	B	B	B	H	H		B	B	H	H	B	H	H	H	A	H	H	H	B	H	H	H	H	A	H	H	B	H
Line38	81	23	12	4		H	B	B	H	H	B	H	H	A	A	H	H	A	A	H		B	H	A	A	A	H	A	A	H	H	A	A	H	H	H	H	H	H	H	H	H	A
Line40	84	26	12	4		B	B	A	H	H	H	A	B	B	A	A	A	A	A	H		B	B	A	A	B	H	H	B	B	B	A	A	A	A	H	H	B	B	A	A	H	H
Line125	104	46	15	7		H	A	A	H	B	B	A	H	H	H	B	B	H	A	H		A	A	B	B	H	A	H	H	H	H	H	H	H	H	H	A	H	A	A	A	A	A
Line41	79	21	12	4		A	H	H	H	B	B	A	H	H	A	H	H	A	A	A		A	H	B	H	B	H	H	A	A	A	H	H	H	A	A	H	A	H	H	H	A	H
Line42	78	20	12	4		H	H	A	A	A	H	A	H	A	H	B	B	B	B	H		H	B	A	A	A	A	B	H	H	H	H	H	B	H	B	A	H	A	H	H	H	H
Line43	88	30	14	6		H	H	A	H	A	H	H	H	B	B	B	B	H	H	B		B	B	B	B	H	H	A	B	H	H	A	H	H	H	A	H	B	H	A	A	A	H
Line44	85	27	13	5		H	A	A	A	A	A	H	A	A	A	A	A	H	B	B		B	A		H	H	A	A	H	H	B	B	B	A	H	B	B	H	H	H	H	H	B
Line46	79	21	11	4		A	A	A	H	A	H	H	B	B	H	B	B	H	A	H		H	H	B	H	A	H	H	B	B	H	A	B	H	A	H	A	B	B	B	B	H	A
Line47	92	34	13	6		H	A	A	A	H	H	H	B	B	A	B	B	H	H	H		A	H	B	B	B	H	H	A	H	H	H	B	B	A	A	H	H	A	A	A	A	H
Line48	95	40	13	6		B	B	B	B	B	B	H	B	B	H	B	B	H	B	B		H	H	B	B	H	H	H	H	H	A	A	H	H	A	H	A	B	H	A	A	A	B
Line49	86	28	13	5		B	H	H	H	H	H	H	H	A	A	A	A	H	A	H		H	H	H	H	H	A	H	B	H	H	A	H	H	H	H	H	H	H	A	A	A	A
Line50	81	23	11	4		A	A	A	H	B	B	H	H	A	H	B	B	B	H	A		B	H	H	A	H	H	B	B	B	A	A	A	A	H	H	H	B	H	A	A	A	H
Line51	84	26	13	6		H	A	H	H	H	B	B	B	A	H	H	H	B	B	B		B	B	H	H	H	B	H	B	H	H	B	B	B	H	H	B	H	B	H	H	H	A
Line52	81	23	12	4		H	H	A	H	H	H	B	B	B	H	A	A	A	A	A		A	H	H	H	A	H	H	B	B	B	H	A	H	H	B	H	A	B	H	H	B	B
Line53	90	32	14	6		A	H	A	H	H	H	A	B	B	H	A	A	B	B	H		A	H	H	H	A	A	H	A	A	H	B	A	A	B	B	B	H	H	H	H	H	H
Line54	81	23	12	4		A	H	B	B	B	B	B	H	H	H	H	H	H	H	H		B	B	H	A	A	B	H	A	H	H	A	A	A	H	B	H	H	B	H	H	H	H
Line55	92	34	14	6		A	H	B	B	B	B	H	H	A	A	B	B	B	H	H		H	H	B	B	A	H	H	H	H	H	H	A	B	H	B	B	H	H	A	A	H	B
Line56	92	34	13	5		B	H	A	H	A	A	A	A	H	H	B	B	H	H	H		A	H	H	H	B	A	H	A	B	B	B	B	B	B	A	A	H	H	A	A	H	A
Line57	84	26	12	5		H	H	H	H	A	H	B	B	B	H	H	H	B	H	A		A	A	H	H	A	H	B	H	H	H	A	H	H	B	H	A	A	A	H	H	B	A
Line58	80	22	11	3		A	H		A	B	B	H	H	H	B	H	H	B	H	A			H	B	H	H	H	A	A	H	H	H		A	B	B	H	B	B	H	H	H	H
Line59	79	21	12	4		H	H	H	H	B	A	A	A	A	H	H	H	A	A	H		H	B	H	H	H	A	H	H	B	B	H	A	H	B	H	A	A	B	H	H	H	H
Line60	80	22	12	5		H	H	A	H	H	H	H	B	B	H	B	B	A	A	B		H	A	A	A	H	B	H	H	H	H	H	A	A	B	H	H	H	B	H	H	H	H
Line61	84	26	12	5		A	A	A	A	H	A	H	A	H	H	A	A	H	H	H		H	A	H	H	H	H	H	B		B	H	A	A	A	B	B	H	H	A	A	B	H
Line62	94	36	14	6		B	H	A	A	H	H	B	B	H	A	A	A	H	H	B		B	B	B	B	A	H	A	A	H	B	H	H	A	H	H	A	B	B	A	A	H	H
Line64	85	27	13	5		H	A	A	A	H	A	B	A	H	B	B	B	B	H	H		B	H	H	H	A	B	H	H	H	H	H	B	B	B	H	H	A	H	A	A	A	A
Line65	80	22	12	5		H	H	B	B	H	H	A	H	H	B	A	H	A	H	H		H	H	H	A	A	A	A	H	A	A	A		A	A	B		H	H	H	H	B	H
Line66	81	23	12	4		H	H	B	B	H	H	A	H	H	B	H	H	A	H	H		A		H	A	A	A	A	H	A	A	A	A	A	A	B	B	H	H	H	H	B	H
Line68	89	31	12	4		A	A	A	B	H	H	H	H	H	H	B	B	H	H	H		A	H	H	H	B	A	B	B	H	H	H	H	H	B	H	H	H	A	H	H	H	A
Line69	80	22	12	4		B	B	B	A	H	H	B	B	H	B	H	H	A	A	A		H	H	A	A	H	H	H	A	H	H	A	H	H	H	A	A	H	B	A	A	H	B
Line70	81	23	12	4		H	B	H	H	H	H	A	H	A	H	H	H	H	A	A		A	H	H	H	H	A	B	H	H	A	H	H	H	A	H	H	B	B	H	H	B	H
Line71	106	48	15	8		B	B	B	H	H	H	H	B	B	H	A	A	A	A	A		H	B	B	B	H	A	B	H	H	B	B	B	H	H	B	B	H	H	A	A	H	H
Line72	83	25	12	4		H	B	B	B	B	B	B	B	H	B	H	H	H	H	B		H	H	A	A	H	B	A	H	H	B	H	H	H	H	H	H	B	A	A	A	H	A
Line73	99	41	14	6		H	B	A	H	H	H	B	B	H	A	H	H	B	B	H		H	B	B	B	A	B	H	H	H	H	B	H	B	H	H	B	H	H	H	A	A	H
Line83	102	44	14	7		H	A	A	H	H	H	H	H	H	H	B	B	H	H	H		H	H	H	H	B	H	H	H	A	A	B	B	B	B	A	H	A	A	A	A	A	A
Line77	79	21	12	4		A	A	A	H	H	H	B	H	H	B	H	B	B	A	H		H	H	A	A	H	H	B	H	H	H	A	H	H	B	H	H	H	A	B	B	B	H
Line78	81	23	12	4		A	H	H		A	A	A	A	H	H	B	B	H	H	B		B	H	H	A	B	A	H	H	H	A	H	A	H	H	A	A	H	B	H	B	H	H
Line81	79	21	12	5		H	H	A		A	H	A	H	H	H	A	A	A	A	H		A	A	H	B	H	A	H	A	H	H	B	H	A	B	A	H	B	B	A	A	H	H
Line82	79	21	12	4		B	B	B		H	H	H	H	B	A	H	H	A	A	B		B	H	H	H	A	H	B	A	A	A	A	A	A	B	B	B	H	H	B	B	B	B
Line85	83	25	12	4		H	H	A	H	H	H	B	H	A	H	B	B	H	H	A		H	H	H	H	H	B	A	B	H	B	A	A	H	A	A	A	H	A	A	A	A	A
Line86	81	23	10	4		H	B	B	H	A	A	A	A	H	B	B	B	B	H	A		A	H	A	A	A	A	H	H	H	H	A	A	H	H	A	A	H	H	H	H	B	H
Line75	81	23	12	4		A	A	A	H	A	A	B	A	B	H	H	H	H	H	B		H	B	H	H	H	A	H	H	H	B	H	H	H	H	B	B	H	H	H	H	B	H
Line100	85	27	12	4		H	H	A	H	H	H	B	B	B	B	B	B	B	H			A	H	H	H	H	H	H	H	B	B	H	H	H	A	A	H	H	B	H	H	H	A
Line103	47	47	16	8		B	H	H	H	A	A	H	A	H	H	H	H	H	A	B		B	H	B	B	H	A	A	H	H	H	H	H	H	B	B	B	H	A	A	A	A	H
Line105	91	33	14	6		H	H	H	H	B	H	A	H	H	A	H	H	B	B	H		A		H	H	A	A	H	B	H	H	B	H	B	H		H	H		B	B	H	A
Line97	88	30	13	5		B	A	H	A	B	B	B	B	A	A	H	H	H	H	H		A	H	A	H	H	B	H	A	A	A	B	B	B	B	B	B	H	B	A	A	H	B
Line98	95	37	14	7		B	A	A		H	H	H	H	H	A	H	H	B	B	H		A	H	H	H	A	H	B	H	H	A	A	A	A	A	A	A	A	B	B	B	B	H
Line101	89	31	14	6		H	B	B	A	H	H	H	H	A	A	A	A	A	H	H		H	H	H	H	A	H	A	H	H	H	H	H	H	H	H	H	A	H	H	H	H	A
Line102	95	37	14	6		B	B	A	H	H	H	H	H	H	B	H	H	H	H	H		H	A	A	A	H	H	B	A	H	B	H	H	H	H	B	B	A	H	B	B	B	B
Line104	98	40	15	7		H	B				H	H	B		B	H	H	H	A					H	A		H	H	A			H			H		A			H		B	A
Line87	83	25	13	5		H	H	A	B	B	H	B	B	B	B	H	H	H	B	H			A	A	A	H	H	A	A	A	H	H	H	H	B	A	H	H	H	A	A	A	B
Line80	86	28	12	5		A	H	H	H	A	A	A	A	H	H	B	B	H	H			A	H	H	H	B	H	H	H	A	A	A	H	H	A	A	A	H	H	B	B	B	B
Line89	81	23	13	5		A	H	B	B	B	H	A	H	B	H	H	H	H	H	H		H	H	B	H	A	A	H	H	A	H	H	H	H	A	H	H	B	H	A	A	A	B
Line92	81	23	12	4		H	A	A	H	H	B	H	B	H	H	A	A	A	H	H		B	H	A	H	B	H	H	B	H	A	A	A	B	B	H		H	B	H	B	B	H
Line93	92	34	14	6		B	H	A	H	H	H	H	H	B	B	H	H	H	A	A		H	H	H	H	B	A	A	A	A	H	B	H	H	H	A	A	H	A	H	H	H	B
Line94	95	37	15	7		B	H	A	H	H	H	H	H	H	B	A	A	H	H	H		H	B	H	H	H	B	A	H	H	B	H	H	H	H	H	H	H	B	A	H	H	H
Line95	91	33	14	6		B	H	B	B	B	A	B	A	H	A	H	H	H	A	A		B	B	B	H	H	H	A	A	H	H	A	H	H	B	H	B	A	H	H	H	H	A
Line96	99	41	15	7		A	A	A	B	B	B	H	H	H	A	H	H	A		H		H	A	H	B	H	B	A	A	H	H	H	H	H	B	B	B	H	H	A	H	H	H
Line106	88	30	13	5		H	H	A	H	B	H	A	H	A	H	B	B	B	B	B		H	A	A	A	B	H	H	H	H	H	H	A	H	B	B	H	A	B	H	H	H	H
Line108	85	27	13	5		H	H	H	B	H	A	H	B	B	B	A	A	A	A	H		H	H	H	H		H	H	A	H	B	B	A	A	H	A	A	H	B	H	H	H	A
Line110	86	28	13	4		H	B	B	B	B	H			A	B	A	A		H	H		A	H	A	H	H	B	H		A			H	H	H	A		H	B		A	A
Line111	89	31	13	5		B	B	A	B	H	H	A	H	A	A	A	A	H	H	A		A	A	H	H	H	H	H	H	B	B	B	B	B		A	H	H	H	A	H	A	B
Line112	83	25	13	5		A	H	A	H	H	H	A	H	H	B	H	H	H	A	B		B	H	A	A	A	H	A	H	H	A	A	A		B	B	B	B	A	H	H	H	B
Line113	86	28	12	4		A	A	A	A	A	H	B	H	H	H	H	B	H	H	H		A	A	H	H	A	H	B	A	A	H	B	H	H	H	B	B	H	B	H	H	B	H
Line114	77	19	12	4		H	H	B	B	H	A	A	A	H	B	H	H	A	H	H		B	H	A	A	H	A	H	H	H	H	H	H	H	A	H	B	H	H	A	H	A	H
Line45	79	21	12	4		H	B	B	A	H	H	H	H	H	A	H	H	H	H	H		B	B	H	H	A	H	H	H	H	H	H	H	H	B	H	A	H	H	H	H	H	H
Line116	80	22	12	4		H	H	H	H	H	H	A	H	A	H	B	B	B	H	A		A	A	A	A	A	H	B	B	H	H	B	A	H	H	H	B	H	H	B	B	H	H
Line117	81	26	12	4		H	A	A	A	A	A	H	A	H	H	H	H	H	H	H		H	H	B	H	A	H	H	H	H	H	H	H	H	B	A	A	H	B	H	H	A	A
Line118	81	23	13	5		H	A	A	A	H		H	H	H	H	B	B	B	B	H		H	B	A	A	A	H	H	H	H	H	H	H	H	H	A	B	A	H	H	H	H	B
Line119	88	30	13	6		H	A	A	A	H	H	H	H	A	H	H	H	H	H	H		H	B	H	H	H	A	B	B	B	H	H	H	H	A	A	H	H	B	H	H	H	H
Line120	81	23	13	5		H	H	H	B	B	H	H	B	B	A	H	H	B	B	B		B	B	H	A	A	H	H	H	H	B	B	B	H	H	A	H	B	H	A	H	A	A
Line122	91	33	13	6		H	H	H	B	B	B	H	H	A	A	H	H	B	H	B		H	H	H	H	H	H	A	H	H	H	B	H	H	A	H	H	H	A	H	H	B	H
Line123	81	23	13	5		H	B	H	H	B	H	B	B	B	H	A	A	A	H	A		A	H	H	H	B	B	H	H	H	H	H	H	H	A	B	B	B	B	H	H	H	B
Line124	80	22	12	4		H	H	H	B	B	H	H	H	A	H	H	H	B	A	H		H	H	A	A	A	H	H	H	H	H	H	H	H	A	H	B	H	A	A	H	A	H
Line126	81	23	12	4		B	H	A	H	B	B	H	H	A	H	H	H	B	B	B		H	A	H	A	A	H	H	H	B	B	B	H	A	A	B	H	B	H	B	B	B	B
Line127	81	23	13	5		A	A	B	A	H	H	A	H	A	B	A	A	A	H	H		B	H	H	H	A	A	B	B	B	B	H	H	B	H	A	A	B	B	H	H	H	H
Line128	80	22	12	4		B	B	B	B	A	A	A	A	H	B	B	B	H	H	A		H	H	H	A	A	H	H	H	B	B	B	A	A	A	H	B	H	B	A	A	A	H
Line129	80	22	12	4		H	H	H	A	H	A	A	A	H	H	B	B	B	H	A		A	A	A	A	H	A	B	B	A	A	H	H	H	H	B	B	H	B	B	B	B	A
Line130	89	34	13	5		H	H	H	H	H	H	B	B	A	H	H	H	B	B	B		H	H	H		H	A	A	B	B	H	B	H	H	A	H	H	A	A	H	H	H	H
Line131	85	31	13	5		H	B	B	H	H	H	H	H	H	B	H	H	H	A	A		A	A	H	A	B	H	B	B	B	B	H	H	H	H	A	A	A	A	H	A	A	H
Line132	83	25	13	5		H	B	A	H	A	H	B	B	H	A	A	A	H	B	H		B	B	H	H	H	B	B	H	H	H	H	H	H	H	A	A	B	H	A	A	A	B
Line133	85	27	11	4		B	H	B	B	H	H	A	H	A	H	B	H	H	H	A		H	A	A	A	H	A	H	H	H	A	A	A	A	H	H	A	B	B	H	H	B	B
Line134	88	30	14	6		H	H	A	H	H	H	H	B	B	B	A	A	H	H	B		H	H	H	H	A	H	B	B	H	H	B	H	H	B	B	H	A	H	H	H	H	H
Line135	80	22	12	4		H	H	A	H	H	A	A	A	H	H	A	A	A	A	A		A	A	A	A	A	A	B	H	H	H	A	A	A	B	H	H	H	H	H	H	H	A
Line136	81	23	12	4		A	A	H	H	B	H	H	H	A	H	H	H	A	A	H		H	A	H	H	A	B	H	H	B	B	B	B	B	B		B	H	B	B	B	B	H
Line137	92	34	13	5		B	B	B	B	H	B	H	H	H	H	H	H	B	H	H		H	H	H	B	B	H	B	B	B	H	H	B	B	B	A	H	H	H	A	A	B	B
Line138	86	28	13	5		B	H	B	B	B	B	B	H	H	A	H	H	H	A	A		A	A	H	H	A	H	A	A	B	H	B	H	H	H	A	H	B	B	A	A	A	H
Line139	84	26	12	4		B	A	A	A	H	H	B	H	H	B	B	B	A	A	A		A	H	A	A	H	B	A	A	H	H	H	A	A	A	H	H	A	H	A	A	A	H
Line142	86	28	13	5		H	H	A	H	H	H	B	B	H	H	A	A	A	A	A		B	B	H	H	H	H	B	A	H	H	H	H	A	B	H	H	B	H	B	B	B	H
Line148	95	37	12	5		H	H	H	H	H	H	A	H	A	A	H	H	H	H	B		H	B	H	H	B	H	H	H	H	H	H	A	H	H	B	H	B	B	H	H	B	H
Line144	88	30	13	5		H	B	H	A	A	A	A	A	B	H	H	H	B	H	A		B	H	H	H	B	A	H	B	H	H	H	H	H	B	H	H	B	H	A	A	H	H
Line143	81	23	12	4		H	H	H	B	H	H	H	H	H	A	H	H	H	A	H		B	B	A	A	H	H	H	A	A	A	A	A	A	H	B	B	H	A	A	H	A	H
Line146	88	30	13	5		H	H	A	A	B	B	B	B	A	A	A	A	H	A	A		H	H	B	H	B	B	H	A	A	A	A	H	H	H	A	A	H	A	A	A	A	H
Line147	89	31	11	5		B	B	H	H	B	H	H	H	B	H	A	A	B	H	H		A	H		A	B	H	H	H	A	B	H	H	A	A	B	H	H	H	H	H	H	H
Line149	88	30	12	4		H	H	H	H	H	H	A	B	H	H	B	H	H	H	H		H	A	A	A	B	A	H	H	H	H	H	B		B	H	H	H	H	H	A	A	H
Line150	84	26	12	4		H	H	H	A	H	H	A	H	A	H	H	H	B	B	B		B	H	A	A	B	A	B	H	H	A	H	H	H	B	B	B	B	H	A	A	A	B
Line153	90	32	12	5		H	A	A	H	H	H	B	B	B	H	A	A	H	H	B		H	A	H	H	H	B	H	B	B	B	B	H	H	H	H	H	H	B	H	H	H	H
Line154	98	40	15	7		H	H	A	H	H	H	A	H	H	H		A	A	A	H		H	B	H	H	A	A	A	H	H	H	H	H	B	A	A	A	H	H	H	H	H	H
Line17	102	44	14	6		B	B	B	B	H	H	H	H	H	H	B	B	B	H	H		H	A	H	H	B	A	H	B	H	B	B	H	H	H	A	B	H	H	B	B	B	H
Line151	106	48	17	9		H	A	H	H	B	H	H	H	B	B	H	H	A	A	H		B	B	B	B	A	H	A	A	H	H	H	H	H	B	A	A	H	H	B	B	H	H
Line121	107	49	14	7		H	A	A		H	A	H	A	H	H	H	H	B	H	H		H	H	H	H	B	H	H	H	H	B	B	H	H	H	H	H	A	A	H	H	H	H
Line115	104	46	15	7		H	H	A		B	B	H	B	B	H	H	H	H	A	H		H	H	B	B	A	B	H	H	H	B	B	H	H	B	B	B	H	H	A	A	A	H
Line19	102	44	16	8		H	H	A		A	A	A	A	H	B	B	B	B	B	H		H	B	B	B	B	H	H	B	H	H	H	A	A	B	H	H	H	H	A	A	A	H
Line155	148	90	21	13		B	B	B		H	A	H	H	A	H	A	A	H	B	B		H	A	B	B	H	H	A	A	A	H	B	B	B	H	H	B	H	H	H	H	H	H
Line156	113	55	16	8		H	H	B		B	H	A	B	B	H	H	H	H	B	B		B	H	B	B	H	H	H	B	B	B	H	A	H	H	A	H	H	H	H	H	H	H
Line26	116	58	18	11		B	B	B		A	H	H	H	A	B	H	H	A	A	H		H	B	B	B	H	H	H	A	A	A	A	A	A	B	B	A	A	H	H	H	A	H
Line140	119	61	18	10		B	H	H		B	B	B	B	A	A	H	H	H	H	H		B	B	H	B	H	H	H	A	A	A	H	B	B	H	H	H	H	H	A	H	A	H
Line9	123	65	19	12		H	A	A		H	H	H	H	H	H	H	H	H	H	H		H	H	H	H	H	H	A	A	H	H	B	B	H	H	A	A	H	H	H	H	B	B
Line141	113	55	18	10		H	B	B		H	A	B	A	B	A	H	H	B	B	H		H	B	B	B	B	H	B	B	A	A	A	A	A	H	H	H	A	A	H	H	H	H
Line145	126	68	20	11		B	B	H		B	H	H	H	H	H	A	H	B	B	H		H	H	B	B	A	H	B	B	H	B	H	H	H	A	H	H	H	H	B	B	B	H
Line152	146	88	21	13		B	H	H		H	H	A	H	A	H	B	B	B	B	H		H	B	B	H	H	A	H	A	A	A	H	B	B	H	B	B	H	H	H	H	H	H
Line79	126	68	20	12		B	H	B		B	B	H	H	H	A	H	H	H	H	H		H	B	B	B	B	A	H	B	B	B	B	B	B	H	B	B	B	H	H	A	A	H
Line99	126	68	19	11		A	A	A		B	B	H	B	B	B	H	H	H	B	B		B	H	B	B	H	H	H	H	H	H	H	H	H	H	H	H	H	B	B	B	B	B
Line91	118	60	20	12		A	A	A		A	A	B	A	A	H	B	B	H	A	H		H	H	B	B	H	H	H	H	H	H	H	B	B	A	B	H	H	A	H	H	H	H
Line107	109	55	16	9		B	H	H		H	A	A	A	A	H	B	B	H	B	H		B	H	H	H	H	A	H	H	H	H	H	H	H	H	H	H	A	H	H	H	H	A
Line109	132	74	21	13		H	A	A		A	H	H	H	A	H	H	H	B	H	H		H	H	B	B	B	B	H	H	B	H	A	H	A	H	A	A	A	B	A	H	H	A
Line29	126	68	15	12		H	H	H		A	A	H	A	H	H	H	H	B	B	H		H	H	B	B	H	A	B	H	H	H	H	H	H	B	H	A	B	H	H	H	B	H
Line3	120	62	17	10		B	B	B		B	H	A	H	H	H	H	H	B	B	H		H	B	B	B	H	A	A	H	B	H	H	H	H	B	B	B	A	A	A	A	A	H
Line10	142	84	20	12		B	B	A		B	B	B	B	H	H	H	H	B	A	H		A	A	H	B	H	B	A	H	B	B	A	H	B	H	H	A	B	B	A	A	A	B
Line27	116	58	17	9		A	H	H		H	H	B	B	H	H	B	B	B	H	A		A	A	B	B	A	H	B	B	H	H	B	H	B	A	A	B	B	A	H		B	B
Line31	148	90	21	13		H	A	A		H	H	H	B	B	B	H	H	H	H	H		B	B	B	B	H	H	H	H	H	H	B	B	B		B	B	A	A	H	H	H	A
Line33	126	68	19	11		B	B	H		B	B	H	H	H	H	A	A	A	A	H		A	A	B	B	H	B	B	B	H	A	A	B	B	H		H	H	B	H	H	H	A
Line39	118	60	17	9		H	B	H		H	A				H	H	H					B	B	B	B	H	H	B		H				H	H	A		B	H		H
Line28	128	70	20	11		B	B	B		H	H	H	H	H	B	A	A	H	H	H		H	B	B	B	A	H	H	H	A	A	H	H	B	H	B	B	H	A	H	H	B	B
Line88	111	53	18	10		B	H	B		B	H	B	H	H	B	A	A	H	H	A		H	H	B	B	H	B	H	H	H	H	B	H	H	B	B	B	A	A	B	B	H	B
Line84	142	84	20	12		H	H	A		A	A	A	A	A	B	H	H	H	H	H		A	H	B	B	A	H	H	H	H	A	A	H	H	A	H	B	H	B	B	B	B	B
Koz3						A	A	A	A	A	A	A	A	A	A	A	A	A	A	A		A	A	A	A	A	A	A	A	A	A	A	A	A	A	A	A	A	A	A	A	A	A
1-1						B	B	B	B	B	B	B	B	B	B	B	B	B	B	B		B	B	B	B	B	B	B	B	B	B	B	B	B	B	B	B	B	B	B	B	B	B
Het						H	H	H	H	H	H		H	H	H	H	H	H	H	H		H	H	H	H	H	H	H		H		H	H	H	H	H	H	H	H		H	H	H
Neg										H																											A
