# Supplementary material for: A florigen paralog is required for short-day vernalization in a pooid grass
Source: eLife. 2019 Jan 8;8:e42153. doi: 10.7554/eLife.42153 (PMC6324881; doi:10.7554/eLife.42153)
Supplement: Figure 2—source data 2. [file elife-42153-fig2-data2.xlsx]

## Sheet: Sheet1
#CHROM	POS	ID	REF	ALT	QUAL	FILTER	INFO (yellow indicates start of new gene variants; red line indicates variants that might disrupt CDS region)	FORMAT	Bd1-1	Bd29-1	Tek-4	BdTR8i	ABR2	ABR3	ABR4	ABR5	ABR9	BdTR7a	Tek-2		Koz-3	RON2	Arn1	Per1	Luc1	ABR8	Bd21-3	Bd3-1	Bd30-1	BdTR12c	BdTR13C	Adi-10	BdTR5I	Gaz-8	BdTR9K	BdTR2G	BdTR3C	BdTR10C	BdTR11I	Adi-12	Bd2-3	Bd18-1	Foz1	Sig2	Bis-1	Adi-2	Kah-1	Kah-5	BdTR2B
Bradi2g49781
Bd2	49839513	.	A	C	999	PASS	DP=7474;VDB=4.241044e-01;RPB=2.241150e+00;AF1=0.5744;G3=0.4259,1.886e-10,0.5741;HWE=9.55e-18;AC1=62;DP4=1830,1120,1989,1125;MQ=44;FQ=999;PV4=0.14,1,1e-187,1;EFF=UTR_5_PRIME(MODIFIER||||Bradi2g49781|mRNA||Bradi2g49781.2.v2.1|Bradi2g49781.2.v2.1.five_prime_UTR.1)	GT:PL:DP:SP:GQ	0/0:0,255,255:1302:90:99	0/0:0,160,255:53:0:99	0/0:0,96,255:32:0:92	0/0:0,255,255:237:0:99	0/0:0,255,255:90:0:99	0/0:0,252,255:91:0:99	0/0:0,255,255:92:0:99	0/0:0,255,255:90:0:99	0/0:0,255,255:102:0:99	0/0:0,223,255:74:0:99	0/0:0,19,255:20:0:15		1/1:255,255,0:246:0:99	1/1:255,255,0:160:0:99	0/0:0,255,255:117:0:99	1/1:255,220,0:73:0:99	1/1:255,196,0:65:0:99	1/1:255,108,0:36:0:99	1/1:242,72,0:24:0:70	1/1:255,255,0:272:12:99	1/1:255,255,0:408:0:99	1/1:255,255,0:300:0:99	1/1:255,69,0:23:0:67	1/1:255,60,0:20:0:58	0/0:0,69,255:23:0:65	0/0:0,51,189:17:0:47	1/1:255,87,0:29:0:85	0/0:0,93,255:31:0:89	1/1:255,223,0:74:0:99	0/0:0,39,255:13:0:35	1/1:255,255,0:114:0:99	1/1:255,108,0:36:0:99	0/0:0,78,255:26:0:74	1/1:255,163,0:54:0:99	1/1:255,226,0:75:0:99	1/1:255,119,0:91:2:99	1/1:255,199,0:66:0:99	0/0:0,117,255:39:0:99	1/1:255,138,0:46:0:99	1/1:255,157,0:52:0:99	0/0:0,255,255:88:0:99
Bd2	49839531	.	T	A	999	StrandBias	DP=7790;VDB=4.776061e-04;RPB=-9.840574e-01;AF1=0.01852;G3=0.9815,2.009e-15,0.01852;HWE=0.0016;AC1=2;DP4=3485,3073,328,128;MQ=45;FQ=999;PV4=2.7e-15,7.5e-09,2.2e-65,0.31;EFF=UTR_5_PRIME(MODIFIER||||Bradi2g49781|mRNA||Bradi2g49781.2.v2.1|Bradi2g49781.2.v2.1.five_prime_UTR.1)	GT:PL:DP:SP:GQ	0/0:0,255,255:1652:0:99	0/0:0,154,255:51:0:99	0/0:0,90,255:30:0:99	0/0:0,255,255:249:0:99	0/0:0,255,255:103:0:99	0/0:0,255,255:101:0:99	0/0:0,255,255:95:0:99	0/0:0,255,255:88:0:99	0/0:0,255,255:99:0:99	0/0:0,241,255:80:0:99	0/0:0,66,255:22:0:80		0/0:0,255,255:312:0:99	0/0:0,255,255:164:0:99	0/0:0,255,255:117:0:99	0/0:0,238,255:79:0:99	0/0:0,244,255:81:0:99	0/0:0,160,255:53:0:99	0/0:0,169,255:56:0:99	0/0:0,255,255:368:0:99	1/1:255,255,0:456:0:99	0/0:0,255,255:324:0:99	0/0:0,78,255:26:0:92	0/0:0,78,255:26:0:92	0/0:0,69,255:23:0:83	0/0:0,54,255:18:0:68	0/0:0,96,255:32:0:99	0/0:0,132,255:44:0:99	0/0:0,193,255:64:0:99	0/0:0,51,255:17:0:65	0/0:0,255,255:146:0:99	0/0:0,102,255:34:0:99	0/0:0,81,255:27:0:95	0/0:0,208,255:69:0:99	0/0:0,232,255:77:0:99	0/0:0,247,255:82:0:99	0/0:0,255,255:99:0:99	0/0:0,126,255:42:0:99	0/0:0,151,255:50:0:99	0/0:0,169,255:56:0:99	0/0:0,255,255:98:0:99
Bd2	49839644	.	G	A	999	PASS	DP=6820;VDB=3.821281e-01;RPB=-1.666162e+00;AF1=0.5741;G3=0.4259,3.985e-15,0.5741;HWE=9.24e-18;AC1=62;DP4=986,1572,826,1557;MQ=45;FQ=999;PV4=0.005,8.1e-13,1.9e-33,1;EFF=NON_SYNONYMOUS_CODING(MODERATE|MISSENSE|Ggg/Agg|G21R|Bradi2g49781|mRNA||Bradi2g49781.2.v2.1|Exon_Bd2_49839583_49839823)	GT:PL:DP:SP:GQ	0/0:0,255,255:1106:0:99	0/0:0,141,255:47:0:99	0/0:0,96,255:32:0:92	0/0:0,255,255:189:0:99	0/0:0,232,255:77:0:99	0/0:0,255,255:111:0:99	0/0:0,220,255:73:0:99	0/0:0,232,255:77:0:99	0/0:0,255,255:87:0:99	0/0:0,154,255:51:0:99	0/0:0,48,255:16:0:44		1/1:255,255,0:192:0:99	1/1:255,255,0:122:0:99	0/0:0,184,255:61:0:99	1/1:255,129,0:43:0:99	1/1:255,141,0:47:0:99	1/1:255,255,0:87:0:99	1/1:202,48,0:16:0:46	1/1:255,255,0:176:0:99	1/1:255,255,0:256:0:99	1/1:255,255,0:264:7:99	1/1:255,66,0:22:0:64	1/1:193,45,0:15:0:43	0/0:0,48,255:16:0:44	0/0:0,36,193:12:0:32	1/1:255,57,0:19:0:55	0/0:0,114,255:38:0:99	1/1:255,144,0:48:0:99	0/0:0,45,248:15:0:41	1/1:255,255,0:126:0:99	1/1:255,75,0:25:0:73	0/0:0,72,255:24:0:68	1/1:255,157,0:52:0:99	1/1:255,193,0:64:0:99	1/1:255,159,0:65:0:99	1/1:255,181,0:60:0:99	0/0:0,166,255:55:0:99	1/1:255,138,0:46:0:99	1/1:255,141,0:48:0:99	0/0:0,247,255:82:0:99
Bd2	49839975	.	G	A	999	PASS	DP=7694;VDB=5.177499e-01;RPB=1.964808e+00;AF1=0.03704;G3=0.963,5.676e-22,0.03704;HWE=3.53e-05;AC1=4;DP4=3039,3020,516,497;MQ=43;FQ=999;PV4=0.66,9.8e-38,9.2e-45,1;EFF=INTRON(MODIFIER||||Bradi2g49781|mRNA||Bradi2g49781.2.v2.1|)	GT:PL:DP:SP:GQ	1/1:255,255,0:924:0:99	1/1:255,255,0:87:0:99	0/0:0,163,255:54:0:99	0/0:0,255,255:312:0:99	0/0:0,255,255:121:0:99	0/0:0,255,255:121:0:99	0/0:0,255,255:125:0:99	0/0:0,255,255:103:0:99	0/0:0,255,255:120:0:99	0/0:0,255,255:92:0:99	0/0:0,96,255:32:0:99		0/0:0,255,255:318:0:99	0/0:0,255,255:148:0:99	0/0:0,255,255:107:0:99	0/0:0,220,255:73:0:99	0/0:0,255,255:115:0:99	0/0:0,214,255:71:0:99	0/0:0,255,255:104:0:99	0/0:0,255,255:600:0:99	0/0:0,255,255:488:0:99	0/0:0,255,255:252:0:99	0/0:0,126,255:42:0:99	0/0:0,120,255:40:0:99	0/0:0,102,255:34:0:99	0/0:0,132,255:44:0:99	0/0:0,96,255:32:0:99	0/0:0,163,255:54:0:99	0/0:0,255,255:120:0:99	0/0:0,151,255:50:0:99	0/0:0,255,255:130:0:99	0/0:0,138,255:46:0:99	0/0:0,114,255:38:0:99	0/0:0,241,255:80:0:99	0/0:0,255,255:103:0:99	0/0:0,255,255:94:0:99	0/0:0,255,255:90:0:99	0/0:0,163,255:54:0:99	0/0:0,157,255:52:0:99	0/0:0,157,255:52:0:99	0/0:0,255,255:144:0:99
Bd2	49840025	.	C	A	999	StrandBias	DP=6162;VDB=1.801797e-01;RPB=1.069483e+01;AF1=0.5741;G3=0.4259,1.47e-11,0.5741;HWE=9.23e-18;AC1=62;DP4=1577,1431,1508,1109;MQ=43;FQ=999;PV4=9.8e-05,1,1.5e-129,1;EFF=INTRON(MODIFIER||||Bradi2g49781|mRNA||Bradi2g49781.2.v2.1|)	GT:PL:DP:SP:GQ	0/0:0,255,255:1316:0:99	0/0:0,144,255:48:0:99	0/0:0,108,255:36:0:99	0/0:0,255,255:207:0:99	0/0:0,226,255:75:0:99	0/0:0,235,255:78:0:99	0/0:0,232,255:77:0:99	0/0:0,181,255:60:0:99	0/0:0,235,255:78:0:99	0/0:0,178,255:59:0:99	0/0:0,60,255:20:0:56		1/1:255,255,0:288:0:99	1/1:255,255,0:86:0:99	0/0:0,190,255:63:0:99	1/1:255,144,0:48:0:99	1/1:255,178,0:59:0:99	1/1:255,111,0:37:0:99	1/1:255,181,0:60:0:99	1/1:255,255,0:384:0:99	1/1:255,255,0:424:0:99	1/1:255,255,0:234:0:99	1/1:255,63,0:21:0:61	1/1:255,66,0:22:0:64	0/0:0,90,255:30:0:86	0/0:0,114,255:38:0:99	1/1:255,66,0:22:0:64	0/0:0,184,255:61:0:99	1/1:255,255,0:90:0:99	0/0:0,132,255:44:0:99	1/1:255,255,0:88:0:99	1/1:255,78,0:26:0:76	0/0:0,135,255:45:0:99	1/1:255,135,0:45:0:99	1/1:255,154,0:51:0:99	1/1:255,91,0:56:3:89	1/1:255,135,0:45:0:99	0/0:0,151,255:50:0:99	1/1:255,66,0:22:0:64	1/1:255,75,0:25:0:73	0/0:0,255,255:140:0:99
Bd2	49840042	.	C	T	999	PASS	DP=4920;VDB=8.448014e-02;RPB=2.072390e+00;AF1=0.01852;G3=0.9815,8.826e-12,0.01852;HWE=0.0016;AC1=2;DP4=2399,1943,17,22;MQ=44;FQ=999;PV4=0.15,0.48,0.24,1;EFF=INTRON(MODIFIER||||Bradi2g49781|mRNA||Bradi2g49781.2.v2.1|)	GT:PL:DP:SP:GQ	0/0:0,255,255:1078:0:99	0/0:0,99,255:33:0:99	0/0:0,66,240:22:0:80	0/0:0,255,255:144:0:99	0/0:0,181,255:60:0:99	0/0:0,154,255:51:0:99	0/0:0,160,255:53:0:99	0/0:0,129,255:43:0:99	0/0:0,178,255:59:0:99	0/0:0,120,255:40:0:99	0/0:0,36,255:12:0:50		0/0:0,255,255:222:0:99	0/0:0,181,255:60:0:99	1/1:255,117,0:39:0:97	0/0:0,96,255:32:0:99	0/0:0,111,255:37:0:99	0/0:0,57,255:19:0:71	0/0:0,120,255:40:0:99	0/0:0,255,255:264:0:99	0/0:0,255,255:360:0:99	0/0:0,255,255:186:0:99	0/0:0,45,255:15:0:59	0/0:0,54,255:18:0:68	0/0:0,102,255:34:0:99	0/0:0,99,255:33:0:99	0/0:0,48,255:16:0:62	0/0:0,208,255:69:0:99	0/0:0,193,255:64:0:99	0/0:0,126,255:42:0:99	0/0:0,199,255:66:0:99	0/0:0,54,255:18:0:68	0/0:0,123,255:41:0:99	0/0:0,96,255:32:0:99	0/0:0,108,255:36:0:99	0/0:0,135,255:45:0:99	0/0:0,99,255:33:0:99	0/0:0,144,255:48:0:99	0/0:0,54,255:18:0:68	0/0:0,54,255:18:0:68	0/0:0,255,255:126:0:99
Bd2	49840070	.	G	T	999	EndDistBias	DP=4646;VDB=3.456421e-29;RPB=4.077227e+01;AF1=0.3442;G3=0.2977,0.7023,7.593e-29;HWE=4.41e-06;AC1=37;DP4=1524,1296,432,349;MQ=42;FQ=999;PV4=0.54,1.6e-105,2.9e-90,2.9e-108;EFF=INTRON(MODIFIER||||Bradi2g49781|mRNA||Bradi2g49781.2.v2.1|)	GT:PL:DP:SP:GQ	0/1:127,0,248:798:59:99	0/1:138,0,255:39:0:99	0/0:0,13,255:22:6:13	0/1:224,0,255:135:7:99	0/1:174,0,255:44:7:99	0/1:147,0,255:43:1:99	0/1:159,0,255:39:0:99	0/1:152,0,255:46:0:99	0/1:97,0,255:37:6:97	0/1:130,0,255:41:3:99	0/0:0,36,255:12:0:36		0/1:159,0,255:168:3:99	0/1:137,0,255:36:3:99	0/1:99,0,255:43:0:99	0/1:114,0,211:23:2:99	0/1:51,0,255:42:0:51	0/1:0,0,255:21:0:3	0/1:155,0,168:52:24:99	0/0:0,80,255:200:2:80	0/1:168,0,255:264:83:99	0/0:0,148,255:84:8:99	0/1:61,0,152:11:6:61	0/1:52,0,39:5:4:44	0/0:0,96,255:32:0:96	0/0:0,114,255:38:0:99	0/1:34,0,101:6:0:34	0/0:0,184,255:61:0:99	0/1:82,0,255:32:2:82	0/0:0,132,255:44:0:99	0/1:6,0,255:68:1:7	0/1:81,0,193:16:14:81	0/0:0,117,255:39:0:99	0/1:87,0,255:21:0:87	0/1:48,0,255:29:11:48	0/1:88,0,255:43:3:88	0/1:1,0,140:18:29:4	0/0:0,135,255:45:0:99	0/0:0,42,240:14:0:42	0/0:0,10,255:19:3:10	0/0:0,255,255:122:0:99
Bd2	49840075	.	G	T	999	EndDistBias	DP=4632;VDB=0.000000e+00;RPB=3.234222e+01;AF1=0.1746;G3=0.6438,0.3562,4.591e-29;HWE=0.0426;AC1=19;DP4=1753,1467,193,230;MQ=42;FQ=999;PV4=0.00074,7.7e-55,5.1e-173,5.6e-125;EFF=INTRON(MODIFIER||||Bradi2g49781|mRNA||Bradi2g49781.2.v2.1|)	GT:PL:DP:SP:GQ	0/0:0,116,252:770:66:99	0/1:32,0,255:38:0:28	0/0:0,37,255:22:3:41	0/1:15,0,255:129:8:12	0/1:104,0,255:46:5:99	0/1:29,0,255:43:2:25	0/1:94,0,255:44:1:90	0/1:9,0,255:47:4:6	0/1:39,0,255:42:9:35	0/1:14,0,255:40:0:11	0/0:0,45,255:15:0:49		0/0:0,97,255:168:33:99	0/0:0,15,255:30:0:19	0/0:0,18,255:41:0:22	0/1:35,0,255:26:0:31	0/0:0,36,255:42:2:40	0/0:0,72,255:24:0:76	0/1:64,0,192:52:4:60	0/0:0,255,255:248:17:99	0/0:0,255,255:264:0:99	0/0:0,217,255:108:11:99	0/1:20,0,174:11:0:16	0/1:31,0,41:4:5:27	0/0:0,93,255:31:0:97	0/0:0,105,255:35:0:99	0/1:27,0,137:8:0:23	0/0:0,184,255:61:0:99	0/0:0,18,255:30:0:22	0/0:0,117,255:39:0:99	0/0:0,54,255:72:6:58	0/1:30,0,192:14:8:26	0/0:0,123,255:41:0:99	0/0:0,66,255:22:0:70	0/0:0,58,255:24:0:62	0/0:0,21,255:45:0:25	0/0:0,45,182:15:0:49	0/0:0,135,255:45:0:99	0/0:0,54,255:18:0:58	0/0:0,16,255:21:3:20	0/0:0,255,255:130:0:99
Bd2	49840090	.	G	C	999	PASS	DP=5125;VDB=2.238112e-01;RPB=-6.771435e+00;AF1=0.5741;G3=0.4259,8.044e-14,0.5741;HWE=9.25e-18;AC1=62;DP4=1269,1228,1078,941;MQ=43;FQ=999;PV4=0.088,1,1.9e-204,1;EFF=INTRON(MODIFIER||||Bradi2g49781|mRNA||Bradi2g49781.2.v2.1|)	GT:PL:DP:SP:GQ	0/0:0,255,255:1050:0:99	0/0:0,163,255:54:0:99	0/0:0,96,255:32:0:92	0/0:0,255,255:159:0:99	0/0:0,178,255:59:0:99	0/0:0,154,255:52:0:99	0/0:0,144,255:48:0:99	0/0:0,178,255:59:0:99	0/0:0,148,255:49:0:99	0/0:0,138,255:46:0:99	0/0:0,57,255:19:0:53		1/1:255,255,0:174:0:99	1/1:255,144,0:48:0:99	0/0:0,157,255:52:0:99	1/1:255,78,0:26:0:76	1/1:255,160,0:53:0:99	1/1:255,141,0:47:0:99	1/1:255,229,0:76:0:99	1/1:255,255,0:296:0:99	1/1:255,255,0:352:0:99	1/1:255,255,0:156:0:99	1/1:255,42,0:14:0:40	1/1:196,30,0:10:0:28	0/0:0,105,255:35:0:99	0/0:0,93,255:31:0:89	1/1:244,36,0:12:0:34	0/0:0,184,255:61:0:99	1/1:255,151,0:50:0:99	0/0:0,114,255:38:0:99	1/1:255,255,0:88:0:99	1/1:255,45,0:15:0:43	0/0:0,126,255:42:0:99	1/1:255,99,0:33:0:97	1/1:255,99,0:33:0:97	1/1:255,138,0:46:0:99	1/1:255,108,0:36:0:99	0/0:0,148,255:49:0:99	1/1:255,72,0:24:0:70	1/1:255,81,0:27:0:79	0/0:0,255,255:132:0:99
Bd2	49840211	.	G	C	999	PASS	DP=7391;VDB=5.173676e-01;RPB=9.394913e-01;AF1=0.03704;G3=0.963,6.964e-12,0.03704;HWE=3.53e-05;AC1=4;DP4=3403,3156,105,77;MQ=41;FQ=999;PV4=0.13,0.22,1,0.39;EFF=INTRON(MODIFIER||||Bradi2g49781|mRNA||Bradi2g49781.2.v2.1|)	GT:PL:DP:SP:GQ	0/0:0,255,255:1750:0:99	0/0:0,238,255:79:0:99	0/0:0,181,255:60:0:99	0/0:0,255,255:333:0:99	0/0:0,255,255:102:0:99	0/0:0,255,255:104:0:99	0/0:0,255,255:104:0:99	0/0:0,232,255:77:0:99	0/0:0,255,255:96:0:99	0/0:0,229,255:76:0:99	0/0:0,111,255:37:0:99		0/0:0,255,255:306:0:99	0/0:0,255,255:126:0:99	1/1:255,255,0:97:0:99	0/0:0,108,255:36:0:99	0/0:0,199,255:66:0:99	0/0:0,241,255:80:0:99	0/0:0,255,255:88:0:99	0/0:0,255,255:384:0:99	0/0:0,255,255:440:0:99	0/0:0,255,255:252:0:99	0/0:0,57,255:19:0:68	0/0:0,33,229:11:0:44	0/0:0,81,255:27:0:92	0/0:0,141,255:47:0:99	0/0:0,60,255:20:0:71	0/0:0,132,255:44:0:99	0/0:0,163,255:54:0:99	0/0:0,102,255:34:0:99	0/0:0,255,255:96:0:99	0/0:0,81,255:27:0:92	0/0:0,148,255:49:0:99	0/0:0,102,255:34:0:99	0/0:0,220,255:74:0:99	0/0:0,238,255:79:0:99	0/0:0,126,255:42:0:99	0/0:0,123,255:41:0:99	0/0:0,96,255:32:0:99	0/0:0,117,255:39:0:99	0/0:0,255,255:134:0:99
Bd2	49840247	.	TCGATAGAGGGCCAGTACCCA	T	999	StrandBias	INDEL;IS=304,0.844444;DP=5775;VDB=3.322149e-01;AF1=0.5737;G3=0.4259,6.441e-10,0.5741;HWE=9.63e-18;AC1=62;DP4=1627,1664,1162,620;MQ=42;FQ=999;PV4=2.8e-27,1,0,1;EFF=INTRON(MODIFIER||||Bradi2g49781|mRNA||Bradi2g49781.2.v2.1|)	GT:PL:DP:SP:GQ	0/0:0,255,255:1330:0:99	0/0:0,235,255:78:0:99	0/0:0,181,255:60:0:99	0/0:0,255,255:306:0:99	0/0:0,255,255:108:0:99	0/0:0,255,255:108:0:99	0/0:0,255,255:105:0:99	0/0:0,244,255:81:0:99	0/0:0,255,255:100:0:99	0/0:0,175,255:58:0:99	0/0:0,117,255:39:0:99		1/1:255,255,0:174:0:99	1/1:255,241,0:80:0:99	0/0:0,253,255:84:0:99	1/1:255,81,0:27:0:79	1/1:255,141,0:47:0:99	1/1:255,144,0:48:0:99	1/1:255,193,0:64:0:99	1/1:255,255,0:272:0:99	1/1:255,255,0:256:0:99	1/1:255,255,0:150:0:99	1/1:177,24,0:8:0:22	1/1:176,24,0:8:0:22	0/0:0,78,255:26:0:74	0/0:0,129,255:43:0:99	1/1:140,18,0:6:0:16	0/0:0,114,255:38:0:99	1/1:248,54,0:18:0:52	0/0:0,99,255:33:0:95	1/1:255,54,0:18:0:52	1/1:213,33,0:11:0:31	0/0:0,135,255:45:0:99	1/1:247,54,0:18:0:52	1/1:255,144,0:55:0:99	1/1:255,135,0:58:0:99	1/1:255,45,0:15:0:43	0/0:0,123,255:41:0:99	1/1:244,48,0:16:0:46	1/1:255,51,0:17:0:49	0/0:0,255,255:142:0:99
Bd2	49840435	.	C	G	999	PASS	DP=8403;VDB=4.834329e-01;RPB=-1.101915e+00;AF1=0.01852;G3=0.9815,3.196e-23,0.01852;HWE=0.0016;AC1=2;DP4=3466,4227,99,175;MQ=45;FQ=999;PV4=0.0036,1,1.3e-22,1;EFF=INTRON(MODIFIER||||Bradi2g49781|mRNA||Bradi2g49781.2.v2.1|)	GT:PL:DP:SP:GQ	0/0:0,255,255:1078:0:99	0/0:0,255,255:111:0:99	0/0:0,126,255:42:0:99	0/0:0,255,255:348:0:99	0/0:0,255,255:117:0:99	0/0:0,255,255:113:0:99	0/0:0,255,255:122:0:99	0/0:0,255,255:109:0:99	0/0:0,255,255:105:0:99	0/0:0,255,255:88:0:99	0/0:0,108,255:36:0:99		1/1:255,255,0:270:0:99	0/0:0,255,255:200:0:99	0/0:0,255,255:149:0:99	0/0:0,226,255:75:0:99	0/0:0,255,255:102:0:99	0/0:0,255,255:90:0:99	0/0:0,255,255:128:0:99	0/0:0,255,255:840:0:99	0/0:0,255,255:584:0:99	0/0:0,255,255:240:0:99	0/0:0,111,255:37:0:99	0/0:0,105,255:35:0:99	0/0:0,93,255:31:0:99	0/0:0,181,255:60:0:99	0/0:0,90,255:30:0:99	0/0:0,175,255:58:0:99	0/0:0,255,255:164:0:99	0/0:0,129,255:43:0:99	0/0:0,255,255:166:0:99	0/0:0,175,255:58:0:99	0/0:0,181,255:60:0:99	0/0:0,202,255:67:0:99	0/0:0,255,255:110:0:99	0/0:0,255,255:108:0:99	0/0:0,255,255:90:0:99	0/0:0,144,255:48:0:99	0/0:0,193,255:64:0:99	0/0:0,157,255:52:0:99	0/0:0,255,255:170:0:99
Bd2	49840722	.	C	T	999	PASS	DP=8184;VDB=1.193547e-01;RPB=6.176910e+00;AF1=0.6111;G3=0.3889,5.945e-16,0.6111;HWE=1.97e-17;AC1=66;DP4=1670,1744,1952,1966;MQ=45;FQ=999;PV4=0.44,1,8.7e-165,1;EFF=INTRON(MODIFIER||||Bradi2g49781|mRNA||Bradi2g49781.2.v2.1|)	GT:PL:DP:SP:GQ	0/0:0,255,255:1526:0:99	0/0:0,253,255:84:0:99	0/0:0,175,255:58:0:99	0/0:0,255,255:339:0:99	0/0:0,255,255:101:0:99	0/0:0,255,255:99:0:99	0/0:0,255,255:120:0:99	0/0:0,255,255:85:0:99	0/0:0,255,255:99:0:99	0/0:0,193,255:64:0:99	0/0:0,72,255:24:0:67		1/1:255,255,0:348:0:99	1/1:255,255,0:140:0:99	1/1:255,255,0:116:0:99	1/1:255,178,0:59:0:99	1/1:255,244,0:81:0:99	1/1:255,172,0:57:0:99	1/1:255,255,0:104:0:99	1/1:255,255,0:448:0:99	1/1:255,255,0:528:0:99	1/1:255,255,0:264:0:99	1/1:255,93,0:31:0:92	1/1:255,63,0:21:0:62	0/0:0,96,255:32:0:91	0/0:0,78,255:26:0:73	1/1:255,66,0:22:0:65	0/0:0,160,255:53:0:99	1/1:255,255,0:124:0:99	0/0:0,102,255:34:0:97	1/1:255,255,0:140:0:99	1/1:255,108,0:36:0:99	0/0:0,114,255:38:0:99	1/1:255,175,0:58:0:99	1/1:255,174,0:71:0:99	1/1:255,242,0:106:8:99	1/1:255,235,0:78:0:99	0/0:0,117,255:39:0:99	1/1:255,181,0:60:0:99	1/1:255,157,0:52:0:99	0/0:0,255,255:144:0:99
Bd2	49840758	.	T	C	999	PASS	DP=7901;VDB=2.633017e-01;RPB=-1.802481e-01;AF1=0.03704;G3=0.963,3.898e-12,0.03704;HWE=3.53e-05;AC1=4;DP4=3439,3439,98,80;MQ=46;FQ=999;PV4=0.2,1,2.4e-27,0.26;EFF=INTRON(MODIFIER||||Bradi2g49781|mRNA||Bradi2g49781.2.v2.1|)	GT:PL:DP:SP:GQ	0/0:0,255,255:1834:0:99	0/0:0,226,255:75:0:99	0/0:0,163,255:54:0:99	0/0:0,255,255:276:0:99	0/0:0,255,255:104:0:99	0/0:0,255,255:89:0:99	0/0:0,255,255:97:0:99	0/0:0,255,255:101:0:99	0/0:0,255,255:86:0:99	0/0:0,181,255:60:0:99	0/0:0,75,255:25:0:86		0/0:0,255,255:252:0:99	0/0:0,255,255:142:0:99	0/0:0,255,255:119:0:99	1/1:255,146,0:71:0:99	0/0:0,253,255:84:0:99	0/0:0,205,255:68:0:99	0/0:0,181,255:60:0:99	0/0:0,255,255:312:0:99	0/0:0,255,255:392:0:99	0/0:0,255,255:264:0:99	0/0:0,93,255:32:0:99	0/0:0,39,255:13:0:50	0/0:0,108,255:36:0:99	0/0:0,36,247:12:0:47	0/0:0,69,255:23:0:80	0/0:0,154,255:51:0:99	0/0:0,255,255:108:0:99	0/0:0,93,255:31:0:99	0/0:0,255,255:144:0:99	0/0:0,96,255:32:0:99	0/0:0,129,255:43:0:99	0/0:0,187,255:62:0:99	0/0:0,228,255:88:0:99	0/0:0,255,255:95:0:99	0/0:0,217,255:72:0:99	0/0:0,96,255:32:0:99	0/0:0,157,255:52:0:99	0/0:0,172,255:57:0:99	0/0:0,255,255:126:0:99
Bd2	49841278	.	A	G	999	StrandBias	DP=6619;VDB=4.657280e-01;RPB=7.190064e-01;AF1=0.6111;G3=0.3889,1.011e-13,0.6111;HWE=1.97e-17;AC1=66;DP4=1403,1133,1628,1626;MQ=46;FQ=999;PV4=6.9e-05,1,8.6e-180,1;EFF=NON_SYNONYMOUS_CODING(MODERATE|MISSENSE|Aac/Gac|N259D|Bradi2g49781|mRNA||Bradi2g49781.2.v2.1|Exon_Bd2_49841115_49841367)	GT:PL:DP:SP:GQ	0/0:0,255,255:924:0:99	0/0:0,163,255:54:0:99	0/0:0,181,255:60:0:99	0/0:0,255,255:276:0:99	0/0:0,255,255:102:0:99	0/0:0,217,255:72:0:99	0/0:0,226,255:75:0:99	0/0:0,238,255:79:0:99	0/0:0,244,255:81:0:99	0/0:0,187,255:62:0:99	0/0:0,87,255:29:0:82		1/1:255,255,0:270:0:99	1/1:255,255,0:130:0:99	1/1:255,255,0:86:0:99	1/1:255,135,0:45:0:99	1/1:255,129,0:43:0:99	1/1:255,244,0:81:0:99	1/1:255,205,0:68:0:99	1/1:255,255,0:368:0:99	1/1:255,255,0:400:0:99	1/1:255,255,0:312:0:99	1/1:255,102,0:34:0:99	1/1:255,54,0:18:0:53	0/0:0,93,255:31:0:88	0/0:0,54,255:18:0:49	1/1:255,93,0:31:0:92	0/0:0,166,255:55:0:99	1/1:255,253,0:84:0:99	0/0:0,114,255:38:0:99	1/1:255,255,0:142:0:99	1/1:255,111,0:37:0:99	0/0:0,132,255:44:0:99	1/1:255,148,0:49:0:99	1/1:255,128,0:64:7:99	1/1:255,107,0:69:0:99	1/1:255,190,0:63:0:99	0/0:0,148,255:49:0:99	1/1:255,181,0:60:0:99	1/1:255,144,0:48:0:99	0/0:0,255,255:138:0:99
Bd2	49841694	.	GTTTT	GTTT	999	PASS	INDEL;IS=121,0.896296;DP=8106;VDB=5.245748e-01;AF1=0.01852;G3=0.9815,1.211e-19,0.01852;HWE=0.0016;AC1=2;DP4=3191,3685,53,67;MQ=48;FQ=999;PV4=0.65,3.1e-19,0.035,1;EFF=UTR_3_PRIME(MODIFIER||||Bradi2g49781|mRNA||Bradi2g49781.2.v2.1|Bradi2g49781.2.v2.1.three_prime_UTR.1)	GT:PL:DP:SP:GQ	0/0:0,255,255:1190:0:99	0/0:0,255,255:90:0:99	0/0:0,144,255:48:0:99	0/0:0,255,255:264:0:99	0/0:0,255,255:107:0:99	0/0:0,255,255:112:0:99	0/0:0,255,255:143:0:99	0/0:0,255,255:105:0:99	0/0:0,255,255:110:0:99	0/0:0,178,255:59:0:99	0/0:0,72,250:24:0:86		0/0:0,255,255:174:0:99	0/0:0,255,255:172:0:99	1/1:255,255,0:120:0:99	0/0:0,157,255:52:0:99	0/0:0,255,255:94:0:99	0/0:0,187,255:62:0:99	0/0:0,255,255:124:0:99	0/0:0,255,255:496:0:99	0/0:0,255,255:440:0:99	0/0:0,255,255:264:0:99	0/0:0,105,255:35:0:99	0/0:0,90,248:30:0:99	0/0:0,102,255:34:0:99	0/0:0,154,253:51:0:99	0/0:0,75,253:25:0:89	0/0:0,123,255:41:0:99	0/0:0,255,255:122:0:99	0/0:0,157,255:52:0:99	0/0:0,255,255:146:0:99	0/0:0,123,255:41:0:99	0/0:0,144,255:48:0:99	0/0:0,196,255:65:0:99	0/0:0,255,255:88:0:99	0/0:0,255,255:90:0:99	0/0:0,255,255:99:0:99	0/0:0,151,255:50:0:99	0/0:0,108,245:36:0:99	0/0:0,220,255:73:0:99	0/0:0,255,255:168:0:99
Bd2	49841761	.	TTATATATATAT	TTATATATATATAT	999	PASS	INDEL;IS=110,0.723684;DP=8076;VDB=1.694279e-01;AF1=0.03704;G3=0.963,8.725e-18,0.03704;HWE=3.53e-05;AC1=4;DP4=3274,3105,129,109;MQ=49;FQ=999;PV4=0.39,1,1,0.12;EFF=UTR_3_PRIME(MODIFIER||||Bradi2g49781|mRNA||Bradi2g49781.2.v2.1|Bradi2g49781.2.v2.1.three_prime_UTR.1)	GT:PL:DP:SP:GQ	0/0:0,255,255:854:0:99	0/0:0,255,255:118:0:99	0/0:0,163,255:54:0:99	0/0:0,255,255:255:0:99	0/0:0,255,255:120:0:99	0/0:0,255,255:100:0:99	0/0:0,255,255:151:0:99	0/0:0,255,255:102:0:99	0/0:0,255,255:118:0:99	0/0:0,255,255:87:0:99	0/0:0,63,255:21:0:74		0/0:0,255,255:108:0:99	0/0:0,255,255:226:0:99	1/1:255,255,0:127:0:99	0/0:0,247,255:82:0:99	0/0:0,255,255:107:0:99	0/0:0,148,255:49:0:99	0/0:0,255,255:148:0:99	0/0:0,255,255:448:0:99	0/0:0,255,255:288:0:99	0/0:0,255,255:168:0:99	0/0:0,111,255:37:0:99	0/0:0,141,255:47:0:99	0/0:0,148,255:49:0:99	0/0:0,154,255:51:0:99	0/0:0,72,255:24:0:83	0/0:0,114,255:38:0:99	0/0:0,255,255:126:0:99	0/0:0,172,255:57:0:99	0/0:0,255,255:134:0:99	0/0:0,166,255:55:0:99	0/0:0,160,255:53:0:99	0/0:0,178,255:59:0:99	0/0:0,255,255:93:0:99	0/0:0,255,255:95:0:99	0/0:0,217,255:72:0:99	0/0:0,129,255:43:0:99	0/0:0,102,255:34:0:99	0/0:0,232,255:77:0:99	0/0:0,255,255:202:0:99
Bd2	49841836	.	A	G	999	PASS	DP=8741;VDB=5.180834e-01;RPB=5.598645e+00;AF1=0.03704;G3=0.963,2.669e-22,0.03704;HWE=3.53e-05;AC1=4;DP4=3680,3349,543,632;MQ=48;FQ=999;PV4=0.0001,2.5e-88,8.6e-297,0.025;EFF=UTR_3_PRIME(MODIFIER||||Bradi2g49781|mRNA||Bradi2g49781.2.v2.1|Bradi2g49781.2.v2.1.three_prime_UTR.1)	GT:PL:DP:SP:GQ	1/1:255,255,0:1008:0:99	1/1:255,255,0:165:0:99	0/0:0,138,255:46:0:99	0/0:0,255,255:285:0:99	0/0:0,255,255:139:0:99	0/0:0,255,255:135:0:99	0/0:0,255,255:156:0:99	0/0:0,255,255:127:0:99	0/0:0,255,255:150:0:99	0/0:0,255,255:88:0:99	0/0:0,99,255:33:0:99		0/0:0,255,255:174:0:99	0/0:0,255,255:236:0:99	0/0:0,255,255:137:0:99	0/0:0,255,255:97:0:99	0/0:0,255,255:97:0:99	0/0:0,181,255:60:0:99	0/0:0,255,255:192:0:99	0/0:0,255,255:600:0:99	0/0:0,255,255:512:0:99	0/0:0,255,255:270:0:99	0/0:0,90,255:30:0:99	0/0:0,141,255:47:0:99	0/0:0,129,255:43:0:99	0/0:0,184,255:61:0:99	0/0:0,87,255:29:0:98	0/0:0,141,255:47:0:99	0/0:0,255,255:212:0:99	0/0:0,163,255:54:0:99	0/0:0,255,255:164:0:99	0/0:0,223,255:74:0:99	0/0:0,141,255:47:0:99	0/0:0,235,255:78:0:99	0/0:0,255,255:100:0:99	0/0:0,255,255:102:0:99	0/0:0,255,255:120:0:99	0/0:0,157,255:52:0:99	0/0:0,126,255:42:0:99	0/0:0,202,255:67:0:99	0/0:0,255,255:254:0:99
Bradi2g49790
Bd2	49842164	.	CAAAAAAAAAAA	CAAAAAAAAAAAA	30.3	PASS	INDEL;IS=328,0.773585;DP=8476;VDB=9.401568e-02;AF1=0.01943;G3=0.9804,1.761e-07,0.01961;HWE=0.00167;AC1=2;DP4=2770,2760,403,427;MQ=49;FQ=30.3;PV4=0.41,1,0.45,1;EFF=UTR_3_PRIME(MODIFIER||||Bradi2g49790|mRNA||Bradi2g49790.1.v2.1|Bradi2g49790.1.v2.1.three_prime_UTR.1)	GT:PL:DP:SP:GQ	0/0:0,255,118:924:0:99	0/0:0,255,82:110:0:99	0/0:0,80,72:38:10:94	0/0:0,255,112:279:20:99	0/0:85,85,85:104:0:14	0/0:0,254,83:92:0:99	0/0:0,255,86:131:0:99	0/0:0,255,87:102:0:99	0/0:0,241,84:81:0:99	0/0:0,183,68:67:0:99	0/0:0,63,78:22:0:77		0/0:0,255,87:144:15:99	0/0:0,255,99:180:0:99	0/0:81,84,81:115:0:17	0/0:0,178,68:63:0:99	0/0:0,235,83:78:0:99	0/0:0,183,78:81:0:99	0/0:0,255,84:156:21:99	0/0:0,255,98:560:16:99	1/1:108,255,0:352:21:74	0/0:0,255,83:228:3:99	0/0:0,120,75:40:0:99	0/0:0,99,82:33:0:99	0/0:0,75,81:25:0:89	0/0:0,154,88:51:0:99	0/0:0,75,79:26:0:89	0/0:0,96,78:32:0:99	0/0:0,255,83:138:7:99	0/0:0,122,70:52:2:99	0/0:0,255,94:172:4:99	0/0:0,184,81:62:0:99	0/0:0,126,70:42:0:99	0/0:0,177,77:71:0:99	0/0:0,223,69:74:0:99	0/0:0,208,62:71:0:96	0/0:0,172,66:60:11:99	0/0:0,60,77:21:0:74	0/0:0,69,76:32:3:83	0/0:0,126,70:43:0:99	0/0:0,255,90:154:3:99
Bd2	49842416	.	A	G	999	PASS	DP=8807;VDB=3.866439e-01;RPB=3.353789e+00;AF1=0.8333;G3=0.1667,2.645e-20,0.8333;HWE=3.04e-12;AC1=90;DP4=500,406,3519,3574;MQ=45;FQ=999;PV4=0.0017,1.1e-15,6.9e-258,0.37;EFF=UTR_3_PRIME(MODIFIER||||Bradi2g49790|mRNA||Bradi2g49790.1.v2.1|Bradi2g49790.1.v2.1.three_prime_UTR.1)	GT:PL:DP:SP:GQ	1/1:255,255,0:1064:0:99	1/1:255,255,0:146:0:99	1/1:255,132,0:44:0:99	1/1:255,255,0:297:0:99	1/1:255,255,0:127:0:99	1/1:255,255,0:118:0:99	1/1:255,255,0:137:0:99	1/1:255,255,0:107:0:99	1/1:255,255,0:118:0:99	1/1:255,193,0:64:0:99	1/1:255,93,0:31:0:97		1/1:255,255,0:234:0:99	1/1:255,255,0:182:0:99	1/1:255,255,0:111:0:99	1/1:255,247,0:82:0:99	1/1:255,255,0:100:0:99	1/1:255,229,0:76:0:99	1/1:255,255,0:148:0:99	1/1:255,255,0:832:0:99	1/1:255,255,0:576:0:99	1/1:255,255,0:318:0:99	1/1:255,120,0:40:0:99	1/1:255,114,0:38:0:99	0/0:0,111,255:37:0:99	0/0:0,166,255:55:0:99	1/1:255,84,0:28:0:88	0/0:0,132,255:44:0:99	1/1:255,255,0:180:0:99	0/0:0,196,255:65:0:99	1/1:255,255,0:190:0:99	1/1:255,250,0:83:0:99	0/0:0,151,255:50:0:99	1/1:255,235,0:78:0:99	1/1:255,255,0:86:0:99	1/1:255,255,0:118:0:99	1/1:255,190,0:63:0:99	0/0:0,148,255:49:0:99	1/1:255,157,0:52:0:99	1/1:255,181,0:60:0:99	0/0:0,255,255:180:0:99
Bd2	49842876	.	G	T	999	PASS	DP=8827;VDB=2.818922e-01;RPB=-3.287971e+00;AF1=0.3704;G3=0.6296,7.913e-14,0.3704;HWE=3.25e-17;AC1=40;DP4=2734,2665,1385,1459;MQ=46;FQ=999;PV4=0.095,1.3e-30,0,1;EFF=INTRON(MODIFIER||||Bradi2g49790|mRNA||Bradi2g49790.1.v2.1|)	GT:PL:DP:SP:GQ	0/0:0,255,255:1190:0:99	0/0:0,255,255:146:0:99	0/0:0,126,255:42:0:99	0/0:0,255,255:345:0:99	0/0:0,255,255:136:0:99	0/0:0,255,255:106:0:99	0/0:0,255,255:114:0:99	0/0:0,255,255:105:0:99	0/0:0,255,255:107:0:99	0/0:0,255,255:88:0:99	0/0:0,72,255:24:0:71		1/1:255,255,0:240:0:99	1/1:255,255,0:238:0:99	0/0:0,255,255:129:0:99	0/0:0,232,255:77:0:99	1/1:255,255,0:117:0:99	0/0:0,253,255:84:0:99	1/1:255,255,0:176:0:99	1/1:255,255,0:832:0:99	0/0:0,255,255:560:0:99	1/1:255,255,0:222:0:99	1/1:255,102,0:34:0:97	1/1:255,144,0:48:0:99	0/0:0,84,255:28:0:83	0/0:0,187,255:62:0:99	1/1:255,54,0:18:0:49	0/0:0,87,255:29:0:86	1/1:255,255,0:166:0:99	0/0:0,214,255:71:0:99	1/1:255,255,0:142:0:99	1/1:255,247,0:82:0:99	0/0:0,160,255:53:0:99	1/1:255,255,0:98:0:99	0/0:0,255,255:109:0:99	0/0:0,255,255:115:0:99	1/1:255,199,0:69:0:99	0/0:0,135,255:45:0:99	1/1:255,114,0:38:0:99	1/1:255,217,0:72:0:99	0/0:0,255,255:242:0:99
Bd2	49842909	.	T	C	999	PASS	DP=8297;VDB=2.342284e-01;RPB=3.040635e+00;AF1=0.6112;G3=0.3889,1.05e-12,0.6111;HWE=1.99e-17;AC1=66;DP4=1785,1369,2414,2122;MQ=45;FQ=999;PV4=0.0036,0.13,0,1;EFF=INTRON(MODIFIER||||Bradi2g49790|mRNA||Bradi2g49790.1.v2.1|)	GT:PL:DP:SP:GQ	0/0:0,255,255:938:0:99	0/0:0,255,255:162:0:99	0/0:0,126,255:42:0:99	0/0:0,255,255:303:0:99	0/0:0,255,255:141:0:99	0/0:0,255,255:93:0:99	0/0:0,255,255:112:0:99	0/0:0,255,255:99:0:99	0/0:0,255,255:113:0:99	0/0:0,244,255:81:0:99	0/0:0,27,255:19:0:22		1/1:255,255,0:228:0:99	1/1:255,255,0:220:0:99	1/1:255,255,0:129:0:99	1/1:255,235,0:78:0:99	1/1:255,255,0:105:0:99	1/1:255,255,0:88:0:99	1/1:255,255,0:180:0:99	1/1:255,255,0:800:0:99	1/1:255,255,0:400:0:99	1/1:255,255,0:240:0:99	1/1:255,102,0:34:0:99	1/1:255,148,0:49:0:99	0/0:0,90,255:30:0:85	0/0:0,141,255:47:0:99	1/1:255,66,0:22:0:65	0/0:0,87,255:29:0:82	1/1:255,255,0:180:0:99	0/0:0,196,255:65:0:99	1/1:255,255,0:148:0:99	1/1:255,205,0:68:0:99	0/0:0,138,255:46:0:99	1/1:255,255,0:93:0:99	1/1:255,221,0:97:7:99	1/1:255,255,0:120:0:99	1/1:255,208,0:69:0:99	0/0:0,144,255:48:0:99	1/1:255,114,0:38:0:99	1/1:255,205,0:68:0:99	0/0:0,255,255:256:0:99
Bd2	49843292	.	A	T	999	StrandBias	DP=8194;VDB=3.969452e-01;RPB=1.275659e+00;AF1=0.5741;G3=0.4259,8.976e-13,0.5741;HWE=9.23e-18;AC1=62;DP4=1666,1579,2524,1870;MQ=46;FQ=999;PV4=1.3e-07,0.00017,0,0.35;EFF=INTRON(MODIFIER||||Bradi2g49790|mRNA||Bradi2g49790.1.v2.1|)	GT:PL:DP:SP:GQ	0/0:0,255,255:658:0:99	0/0:0,255,255:169:0:99	0/0:0,114,255:38:0:99	0/0:0,255,255:330:0:99	0/0:0,255,255:139:0:99	0/0:0,255,255:110:0:99	0/0:0,255,255:147:0:99	0/0:0,255,255:115:0:99	0/0:0,255,255:118:0:99	0/0:0,255,255:85:0:99	0/0:0,72,255:24:0:68		1/1:255,255,0:144:0:99	1/1:255,255,0:220:0:99	0/0:0,255,255:154:0:99	1/1:255,255,0:100:0:99	1/1:255,255,0:103:0:99	1/1:255,255,0:93:0:99	1/1:255,255,0:172:0:99	1/1:255,255,0:864:0:99	1/1:255,255,0:376:0:99	1/1:255,255,0:306:0:99	1/1:255,163,0:54:0:99	1/1:255,148,0:49:0:99	0/0:0,138,255:46:0:99	0/0:0,123,255:41:0:99	1/1:255,45,0:15:0:43	0/0:0,72,255:24:0:68	1/1:255,255,0:164:0:99	0/0:0,235,255:78:0:99	1/1:255,255,0:158:0:99	1/1:255,181,0:60:0:99	0/0:0,175,255:58:0:99	1/1:255,208,0:69:0:99	1/1:255,255,0:97:0:99	1/1:255,255,0:118:0:99	1/1:255,208,0:69:0:99	0/0:0,138,255:46:0:99	1/1:255,138,0:46:0:99	1/1:255,157,0:52:0:99	0/0:0,255,255:248:0:99
Bd2	49843330	.	G	C	999	PASS	DP=8155;VDB=3.858450e-01;RPB=2.164004e+00;AF1=0.03704;G3=0.963,2.192e-15,0.03704;HWE=3.53e-05;AC1=4;DP4=4223,3378,119,112;MQ=47;FQ=999;PV4=0.23,1,9.9e-08,1;EFF=INTRON(MODIFIER||||Bradi2g49790|mRNA||Bradi2g49790.1.v2.1|)	GT:PL:DP:SP:GQ	0/0:0,255,255:602:0:99	0/0:0,255,255:177:0:99	0/0:0,120,255:40:0:99	0/0:0,255,255:357:0:99	0/0:0,255,255:139:0:99	0/0:0,255,255:120:0:99	0/0:0,255,255:142:0:99	0/0:0,255,255:111:0:99	0/0:0,255,255:112:0:99	0/0:0,250,255:83:0:99	0/0:0,51,250:17:0:62		0/0:0,255,255:168:0:99	0/0:0,255,255:220:6:99	1/1:255,255,0:122:0:99	0/0:0,255,255:93:0:99	0/0:0,255,255:103:0:99	0/0:0,255,255:89:0:99	0/0:0,255,255:236:0:99	0/0:0,255,255:848:0:99	0/0:0,255,255:456:0:99	0/0:0,255,255:288:0:99	0/0:0,151,255:50:0:99	0/0:0,120,255:40:0:99	0/0:0,157,255:52:0:99	0/0:0,138,255:46:0:99	0/0:0,60,255:20:0:71	0/0:0,96,255:32:0:99	0/0:0,255,255:172:0:99	0/0:0,220,255:73:0:99	0/0:0,255,255:176:0:99	0/0:0,220,255:73:0:99	0/0:0,172,255:57:0:99	0/0:0,232,255:77:0:99	0/0:0,255,255:113:0:99	0/0:0,255,255:123:0:99	0/0:0,244,255:81:0:99	0/0:0,141,255:47:0:99	0/0:0,132,255:44:0:99	0/0:0,166,255:55:0:99	0/0:0,255,255:252:6:99
Bd2	49843943	.	G	T	999	PASS	DP=8244;VDB=3.521776e-01;RPB=2.931950e+00;AF1=0.2037;G3=0.7963,1.643e-14,0.2037;HWE=1.48e-13;AC1=22;DP4=2896,3578,572,819;MQ=48;FQ=999;PV4=0.015,1,4.7e-224,1;EFF=INTRON(MODIFIER||||Bradi2g49790|mRNA||Bradi2g49790.1.v2.1|)	GT:PL:DP:SP:GQ	0/0:0,255,255:924:0:99	0/0:0,255,255:190:0:99	0/0:0,132,255:44:0:99	0/0:0,255,255:369:0:99	0/0:0,255,255:119:0:99	0/0:0,255,255:105:0:99	0/0:0,255,255:143:0:99	0/0:0,255,255:108:0:99	0/0:0,255,255:104:0:99	0/0:0,148,255:50:0:99	0/0:0,72,255:24:0:75		0/0:0,255,255:234:0:99	0/0:0,255,255:194:0:99	0/0:0,255,255:161:0:99	1/1:255,202,0:67:0:99	0/0:0,255,255:85:0:99	1/1:255,135,0:45:0:99	0/0:0,255,255:140:0:99	0/0:0,255,255:1144:0:99	1/1:255,255,0:368:0:99	0/0:0,255,255:198:0:99	0/0:0,96,255:32:0:99	0/0:0,163,255:54:0:99	0/0:0,154,255:51:0:99	0/0:0,226,255:75:0:99	0/0:0,63,255:21:0:66	0/0:0,69,255:23:0:72	0/0:0,255,255:182:0:99	0/0:0,217,255:72:0:99	0/0:0,255,255:168:0:99	0/0:0,241,255:80:0:99	0/0:0,141,255:47:0:99	0/0:0,211,255:70:0:99	1/1:255,232,0:88:0:99	1/1:255,255,0:132:0:99	0/0:0,255,255:105:0:99	0/0:0,87,255:29:0:90	0/0:0,102,255:34:0:99	0/0:0,160,255:53:0:99	0/0:0,255,255:230:0:99
Bd2	49844158	.	A	ATTTT	999	StrandBias	INDEL;IS=704,0.792793;DP=7685;VDB=5.023127e-01;AF1=0.5741;G3=0.4259,4.341e-15,0.5741;HWE=9.24e-18;AC1=62;DP4=1910,1612,1730,1967;MQ=47;FQ=999;PV4=2.7e-10,1,1.3e-161,1;EFF=INTRON(MODIFIER||||Bradi2g49790|mRNA||Bradi2g49790.1.v2.1|)	GT:PL:DP:SP:GQ	0/0:0,255,255:1036:0:99	0/0:0,255,255:148:0:99	0/0:0,193,255:64:0:99	0/0:0,255,255:309:0:99	0/0:0,255,255:125:0:99	0/0:0,255,255:119:0:99	0/0:0,255,255:152:0:99	0/0:0,255,255:126:0:99	0/0:0,255,255:97:0:99	0/0:0,232,255:77:0:99	0/0:0,66,255:22:0:62		1/1:255,255,0:150:0:99	1/1:255,255,0:208:0:99	0/0:0,255,255:150:0:99	1/1:255,241,0:80:0:99	1/1:255,255,0:101:0:99	1/1:255,255,0:113:0:99	1/1:255,255,0:124:0:99	1/1:255,255,0:832:0:99	1/1:255,255,0:224:0:99	1/1:255,255,0:198:0:99	1/1:255,78,0:26:0:76	1/1:255,138,0:46:0:99	0/0:0,78,255:26:0:74	0/0:0,211,255:70:0:99	1/1:255,45,0:15:0:43	0/0:0,72,255:24:0:68	1/1:255,255,0:124:0:99	0/0:0,202,255:67:0:99	1/1:255,255,0:112:0:99	1/1:255,126,0:42:0:99	0/0:0,141,255:47:0:99	1/1:255,148,0:49:0:99	1/1:255,255,0:86:0:99	1/1:255,159,0:101:0:99	1/1:255,253,0:84:0:99	0/0:0,117,255:39:0:99	1/1:255,66,0:22:0:64	1/1:255,187,0:62:0:99	0/0:0,255,255:240:0:99
Bd2	49844379	.	A	T	999	StrandBias	DP=8728;VDB=3.614117e-01;RPB=7.157291e+00;AF1=0.5741;G3=0.4259,1.874e-13,0.5741;HWE=9.23e-18;AC1=62;DP4=1854,1844,2458,1978;MQ=46;FQ=999;PV4=2.2e-06,1.8e-29,0,1;EFF=INTRON(MODIFIER||||Bradi2g49790|mRNA||Bradi2g49790.1.v2.1|)	GT:PL:DP:SP:GQ	0/0:0,255,255:1204:0:99	0/0:0,255,255:149:0:99	0/0:0,151,255:50:0:99	0/0:0,255,255:348:0:99	0/0:0,255,255:118:0:99	0/0:0,255,255:114:0:99	0/0:0,255,255:152:0:99	0/0:0,255,255:122:0:99	0/0:0,255,255:106:0:99	0/0:0,178,255:59:0:99	0/0:0,81,255:27:0:77		1/1:255,255,0:216:0:99	1/1:255,255,0:202:0:99	0/0:0,255,255:143:0:99	1/1:255,255,0:87:0:99	1/1:255,255,0:118:0:99	1/1:255,255,0:85:0:99	1/1:255,255,0:172:0:99	1/1:255,255,0:928:0:99	1/1:255,255,0:360:0:99	1/1:255,255,0:306:15:99	1/1:255,123,0:41:0:99	1/1:255,135,0:45:0:99	0/0:0,90,255:30:0:86	0/0:0,172,255:57:0:99	1/1:255,72,0:24:0:70	0/0:0,54,255:18:0:50	1/1:255,255,0:184:0:99	0/0:0,223,255:74:0:99	1/1:255,255,0:182:0:99	1/1:255,214,0:72:0:99	0/0:0,126,255:42:0:99	1/1:255,253,0:84:0:99	1/1:255,255,0:100:0:99	1/1:255,255,0:111:0:99	1/1:255,253,0:84:0:99	0/0:0,93,255:31:0:89	1/1:255,66,0:22:0:64	1/1:255,226,0:75:0:99	0/0:0,255,255:218:0:99
Bd2	49844756	.	TATCCA	TA	999	PASS	INDEL;IS=864,0.923077;DP=7508;VDB=2.949805e-01;AF1=0.5741;G3=0.4259,6.938e-13,0.5741;HWE=9.23e-18;AC1=62;DP4=1457,1760,1550,2008;MQ=45;FQ=999;PV4=0.16,1,7.2e-243,1;EFF=INTRON(MODIFIER||||Bradi2g49790|mRNA||Bradi2g49790.1.v2.1|)	GT:PL:DP:SP:GQ	0/0:0,255,255:994:0:99	0/0:0,255,255:170:0:99	0/0:0,229,255:76:0:99	0/0:0,255,255:297:0:99	0/0:0,220,255:73:0:99	0/0:0,255,255:99:0:99	0/0:0,255,255:117:0:99	0/0:0,232,255:77:0:99	0/0:0,255,255:111:0:99	0/0:0,160,255:53:0:99	0/0:0,48,255:16:0:44		1/1:255,255,0:186:0:99	1/1:255,255,0:178:0:99	0/0:0,255,255:119:0:99	1/1:255,175,0:58:0:99	1/1:255,255,0:91:0:99	1/1:255,226,0:75:0:99	1/1:255,255,0:112:0:99	1/1:255,255,0:888:0:99	1/1:255,255,0:264:0:99	1/1:255,255,0:234:0:99	1/1:255,93,0:31:0:91	1/1:255,135,0:45:0:99	0/0:0,108,255:36:0:99	0/0:0,141,255:47:0:99	1/1:255,57,0:19:0:55	0/0:0,78,255:26:0:74	1/1:255,255,0:108:0:99	0/0:0,184,255:61:0:99	1/1:255,255,0:98:0:99	1/1:255,157,0:52:0:99	0/0:0,141,255:47:0:99	1/1:255,175,0:58:0:99	1/1:255,217,0:72:0:99	1/1:255,130,0:80:0:99	1/1:255,255,0:93:0:99	0/0:0,144,255:48:0:99	1/1:255,60,0:20:0:58	1/1:255,135,0:45:0:99	0/0:0,255,255:192:0:99
Bd2	49844845	.	G	T	999	PASS	DP=8524;VDB=3.049723e-01;RPB=1.252160e+00;AF1=0.8333;G3=0.1667,4.418e-14,0.8333;HWE=3.04e-12;AC1=90;DP4=425,508,2905,3897;MQ=44;FQ=999;PV4=0.1,6.8e-12,1.3e-188,0.43;EFF=SYNONYMOUS_CODING(LOW|SILENT|gcC/gcA|A124|Bradi2g49790|mRNA||Bradi2g49790.1.v2.1|Exon_Bd2_49844776_49844861)	GT:PL:DP:SP:GQ	1/1:255,255,0:1190:0:99	1/1:255,255,0:134:0:99	1/1:255,169,0:56:0:99	1/1:255,255,0:294:0:99	1/1:255,241,0:80:0:99	1/1:255,255,0:106:0:99	1/1:255,255,0:131:0:99	1/1:255,255,0:103:0:99	1/1:255,255,0:103:0:99	1/1:255,241,0:80:0:99	1/1:255,48,0:16:0:52		1/1:255,255,0:264:0:99	1/1:255,255,0:184:0:99	1/1:255,255,0:117:0:99	1/1:255,255,0:91:0:99	1/1:255,255,0:97:0:99	1/1:255,250,0:84:0:99	1/1:255,255,0:156:0:99	1/1:255,255,0:824:0:99	1/1:255,255,0:568:0:99	1/1:255,255,0:210:0:99	1/1:255,78,0:26:0:82	1/1:255,166,0:55:0:99	0/0:0,138,255:46:0:99	0/0:0,172,255:57:0:99	1/1:255,66,0:22:0:70	0/0:0,108,255:36:0:98	1/1:255,255,0:130:0:99	0/0:0,220,255:73:0:99	1/1:255,255,0:152:0:99	1/1:255,181,0:60:0:99	0/0:0,132,255:44:0:99	1/1:255,223,0:74:0:99	1/1:255,255,0:88:0:99	1/1:255,255,0:90:0:99	1/1:255,122,0:60:6:99	0/0:0,154,255:51:0:99	1/1:255,78,0:26:0:82	1/1:255,169,0:56:0:99	0/0:0,255,255:204:0:99
Bd2	49844934	.	G	GAAA	999	PASS	INDEL;IS=656,0.881720;DP=7305;VDB=4.931436e-01;AF1=0.6112;G3=0.3889,1.01e-11,0.6111;HWE=2e-17;AC1=66;DP4=1738,1438,1961,1640;MQ=46;FQ=999;PV4=0.84,1,4.2e-172,1;EFF=INTRON(MODIFIER||||Bradi2g49790|mRNA||Bradi2g49790.1.v2.1|)	GT:PL:DP:SP:GQ	0/0:0,255,255:1162:0:99	0/0:0,255,255:137:0:99	0/0:0,102,255:34:0:97	0/0:0,255,255:288:0:99	0/0:0,255,255:103:0:99	0/0:0,255,255:102:0:99	0/0:0,255,255:97:0:99	0/0:0,253,255:84:0:99	0/0:0,255,255:103:0:99	0/0:0,208,255:69:0:99	0/0:0,24,255:8:0:19		1/1:255,255,0:210:0:99	1/1:255,255,0:118:0:99	1/1:255,255,0:102:0:99	1/1:255,208,0:69:0:99	1/1:255,255,0:101:0:99	1/1:255,255,0:98:0:99	1/1:255,255,0:160:0:99	1/1:255,255,0:672:0:99	1/1:255,255,0:240:0:99	1/1:255,255,0:276:0:99	1/1:255,126,0:42:0:99	1/1:255,129,0:43:0:99	0/0:0,111,255:37:0:99	0/0:0,193,255:64:0:99	1/1:255,72,0:24:0:71	0/0:0,93,255:31:0:88	1/1:255,255,0:142:0:99	0/0:0,155,255:68:0:99	1/1:255,255,0:122:0:99	1/1:255,163,0:54:0:99	0/0:0,141,255:47:0:99	1/1:255,111,0:37:0:99	1/1:255,255,0:88:0:99	1/1:255,159,0:86:0:99	1/1:255,255,0:87:0:99	0/0:0,123,255:41:0:99	1/1:255,60,0:20:0:59	1/1:255,96,0:32:0:95	0/0:0,255,255:248:0:99
Bd2	49845413	.	C	A	999	PASS	DP=8942;VDB=2.584941e-01;RPB=-1.260665e+00;AF1=0.2037;G3=0.7963,1.437e-17,0.2037;HWE=1.48e-13;AC1=22;DP4=2963,3820,705,964;MQ=47;FQ=999;PV4=0.29,0.44,9.5e-181,1;EFF=INTRON(MODIFIER||||Bradi2g49790|mRNA||Bradi2g49790.1.v2.1|)	GT:PL:DP:SP:GQ	0/0:0,255,255:1218:0:99	0/0:0,255,255:154:0:99	0/0:0,217,255:72:0:99	0/0:0,255,255:327:0:99	0/0:0,255,255:132:0:99	0/0:0,255,255:119:0:99	0/0:0,255,255:162:0:99	0/0:0,255,255:113:0:99	0/0:0,255,255:96:0:99	0/0:0,255,255:101:0:99	0/0:0,84,255:28:0:87		0/0:0,255,255:180:0:99	0/0:0,255,255:218:0:99	0/0:0,255,255:128:0:99	1/1:255,255,0:104:0:99	0/0:0,255,255:105:0:99	1/1:255,169,0:56:0:99	0/0:0,255,255:264:0:99	0/0:0,255,255:848:0:99	1/1:255,255,0:552:0:99	0/0:0,255,255:270:0:99	0/0:0,144,255:48:0:99	0/0:0,172,255:57:0:99	0/0:0,105,255:35:0:99	0/0:0,181,255:60:0:99	0/0:0,66,255:22:0:69	0/0:0,111,255:37:0:99	0/0:0,255,255:194:0:99	0/0:0,205,255:68:0:99	0/0:0,255,255:184:0:99	0/0:0,172,255:57:0:99	0/0:0,190,255:63:0:99	0/0:0,181,255:60:0:99	1/1:255,255,0:106:0:99	1/1:255,241,0:105:0:99	0/0:0,199,255:66:0:99	0/0:0,129,255:43:0:99	0/0:0,132,255:44:0:99	0/0:0,169,255:56:0:99	0/0:0,255,255:258:0:99
Bd2	49845503	.	C	A	999	PASS	DP=8175;VDB=4.301172e-01;RPB=3.801607e-01;AF1=0.09259;G3=0.9074,1.403e-18,0.09259;HWE=7.83e-09;AC1=10;DP4=3447,3542,344,294;MQ=48;FQ=999;PV4=0.028,0.22,7.6e-36,1;EFF=INTRON(MODIFIER||||Bradi2g49790|mRNA||Bradi2g49790.1.v2.1|)	GT:PL:DP:SP:GQ	0/0:0,255,255:1106:0:99	0/0:0,255,255:123:0:99	0/0:0,163,255:54:0:99	0/0:0,255,255:291:0:99	1/1:255,255,0:115:0:99	1/1:255,255,0:114:0:99	1/1:255,255,0:167:0:99	1/1:255,255,0:115:0:99	0/0:0,255,255:117:0:99	0/0:0,255,255:95:0:99	0/0:0,81,255:27:0:88		0/0:0,255,255:210:0:99	0/0:0,255,255:162:0:99	0/0:0,255,255:144:0:99	0/0:0,241,255:80:0:99	0/0:0,255,255:88:0:99	0/0:0,214,255:71:0:99	0/0:0,255,255:140:0:99	0/0:0,255,255:640:0:99	0/0:0,255,255:376:0:99	0/0:0,255,255:240:0:99	0/0:0,90,255:30:0:97	0/0:0,144,255:48:0:99	0/0:0,108,255:36:0:99	0/0:0,166,255:55:0:99	0/0:0,69,255:23:0:76	0/0:0,126,255:42:0:99	0/0:0,255,255:148:0:99	0/0:0,111,255:37:0:99	0/0:0,255,255:196:0:99	0/0:0,154,255:51:0:99	0/0:0,184,255:61:0:99	0/0:0,169,255:56:0:99	0/0:0,255,255:94:0:99	0/0:0,255,255:108:0:99	0/0:0,255,255:99:0:99	0/0:0,160,255:54:0:99	0/0:0,175,255:58:0:99	0/0:0,169,255:56:0:99	0/0:0,255,255:194:0:99
Bradi2g49792
Bd2	49858137	.	C	A	999	PASS	DP=7191;VDB=4.755175e-01;RPB=7.553738e-01;AF1=0.03704;G3=0.963,4.471e-14,0.03704;HWE=3.53e-05;AC1=4;DP4=3427,2922,116,77;MQ=43;FQ=999;PV4=0.11,0.038,2.3e-33,1;EFF=UTR_5_PRIME(MODIFIER||||Bradi2g49792|mRNA||Bradi2g49792.1.v2.1|Bradi2g49792.1.v2.1.five_prime_UTR.1)	GT:PL:DP:SP:GQ	0/0:0,255,255:1484:0:99	0/0:0,223,255:74:0:99	0/0:0,175,255:58:0:99	0/0:0,255,255:303:0:99	0/0:0,255,255:115:0:99	0/0:0,255,255:99:0:99	0/0:0,255,255:123:0:99	0/0:0,255,255:85:0:99	0/0:0,255,255:98:0:99	0/0:0,172,255:57:0:99	0/0:0,105,255:35:0:99		0/0:0,255,255:258:0:99	0/0:0,255,255:86:0:99	1/1:255,255,0:99:0:99	0/0:0,172,255:57:0:99	0/0:0,166,255:55:0:99	0/0:0,229,255:77:0:99	0/0:0,217,255:72:0:99	0/0:0,255,255:208:0:99	0/0:0,255,255:512:0:99	0/0:0,255,255:348:0:99	0/0:0,45,255:15:0:56	0/0:0,66,255:22:0:77	0/0:0,51,255:17:0:62	0/0:0,66,255:22:0:77	0/0:0,66,255:22:0:77	0/0:0,135,255:45:0:99	0/0:0,144,255:48:0:99	0/0:0,75,255:25:0:86	0/0:0,255,255:128:0:99	0/0:0,75,255:25:0:86	0/0:0,78,255:26:0:89	0/0:0,141,255:47:0:99	0/0:0,255,255:86:0:99	0/0:0,255,255:103:0:99	0/0:0,244,255:81:0:99	0/0:0,132,255:44:0:99	0/0:0,126,255:42:0:99	0/0:0,166,255:55:0:99	0/0:0,255,255:128:0:99
Bd2	49858167	.	A	C	999	PASS	DP=6550;VDB=3.299502e-02;RPB=3.767753e+00;AF1=0.6111;G3=0.3889,1.363e-12,0.6111;HWE=1.97e-17;AC1=66;DP4=1818,1206,1608,1087;MQ=42;FQ=999;PV4=0.75,1,0,1;EFF=UTR_5_PRIME(MODIFIER||||Bradi2g49792|mRNA||Bradi2g49792.1.v2.1|Bradi2g49792.1.v2.1.five_prime_UTR.1)	GT:PL:DP:SP:GQ	0/0:0,255,255:1358:0:99	0/0:0,169,255:56:0:99	0/0:0,138,255:46:0:99	0/0:0,255,255:294:0:99	0/0:0,255,255:121:0:99	0/0:0,255,255:96:0:99	0/0:0,255,255:125:0:99	0/0:0,255,255:91:0:99	0/0:0,255,255:101:0:99	0/0:0,163,255:54:0:99	0/0:0,108,255:36:0:99		1/1:255,255,0:240:0:99	1/1:255,253,0:84:0:99	1/1:255,202,0:67:0:99	1/1:255,132,0:44:0:99	1/1:255,129,0:43:0:99	1/1:255,178,0:59:0:99	1/1:255,157,0:52:0:99	1/1:255,255,0:200:0:99	1/1:255,255,0:416:0:99	1/1:255,255,0:234:0:99	1/1:254,45,0:15:0:44	1/1:255,57,0:19:0:56	0/0:0,60,255:20:0:55	0/0:0,60,255:20:0:55	1/1:255,60,0:20:0:59	0/0:0,120,255:40:0:99	1/1:255,126,0:42:0:99	0/0:0,57,255:19:0:52	1/1:255,255,0:94:0:99	1/1:255,60,0:20:0:59	0/0:0,78,255:26:0:73	1/1:255,108,0:36:0:99	1/1:255,146,0:60:0:99	1/1:255,202,0:78:0:99	1/1:255,181,0:60:0:99	0/0:0,129,255:43:0:99	1/1:255,96,0:32:0:95	1/1:255,138,0:46:0:99	0/0:0,255,255:128:0:99
Bd2	49858169	.	T	G	999	PASS	DP=6453;VDB=1.230896e-01;RPB=4.851684e+00;AF1=0.6111;G3=0.3889,1.241e-12,0.6111;HWE=1.97e-17;AC1=66;DP4=1783,1129,1581,1096;MQ=42;FQ=999;PV4=0.1,1,0,1;EFF=UTR_5_PRIME(MODIFIER||||Bradi2g49792|mRNA||Bradi2g49792.1.v2.1|Bradi2g49792.1.v2.1.five_prime_UTR.1)	GT:PL:DP:SP:GQ	0/0:0,255,255:1316:0:99	0/0:0,160,255:53:0:99	0/0:0,132,255:44:0:99	0/0:0,255,255:300:0:99	0/0:0,255,255:113:0:99	0/0:0,255,255:91:0:99	0/0:0,255,255:120:0:99	0/0:0,255,255:87:0:99	0/0:0,255,255:98:0:99	0/0:0,154,255:51:0:99	0/0:0,105,255:35:0:99		1/1:255,255,0:240:0:99	1/1:255,247,0:82:0:99	1/1:255,208,0:69:0:99	1/1:255,135,0:45:0:99	1/1:255,126,0:42:0:99	1/1:255,178,0:59:0:99	1/1:255,144,0:48:0:99	1/1:255,255,0:192:0:99	1/1:255,255,0:416:0:99	1/1:255,255,0:234:0:99	1/1:255,48,0:16:0:47	1/1:255,57,0:19:0:56	0/0:0,60,255:20:0:55	0/0:0,51,255:17:0:46	1/1:255,60,0:20:0:59	0/0:0,114,255:38:0:99	1/1:255,126,0:42:0:99	0/0:0,57,255:19:0:52	1/1:255,255,0:90:0:99	1/1:255,60,0:20:0:59	0/0:0,78,255:26:0:73	1/1:255,108,0:36:0:99	1/1:255,146,0:60:0:99	1/1:255,204,0:76:0:99	1/1:255,172,0:57:0:99	0/0:0,120,255:40:0:99	1/1:255,96,0:32:0:95	1/1:255,135,0:45:0:99	0/0:0,255,255:124:0:99
Bd2	49858230	.	TCG	TCGCCGCCACG	999	GapWin;StrandBias	INDEL;IS=8,0.058824;DP=6033;VDB=4.519837e-01;AF1=0.4078;AC1=44;DP4=1463,928,545,514;MQ=42;FQ=999;PV4=1.1e-07,1,0,1;EFF=UTR_5_PRIME(MODIFIER||||Bradi2g49792|mRNA||Bradi2g49792.1.v2.1|Bradi2g49792.1.v2.1.five_prime_UTR.1)	GT:PL:DP:SP:GQ	0/0:0,255,255:882:0:99	0/0:0,120,255:40:0:99	0/0:0,90,255:30:0:89	0/0:0,255,255:195:0:99	0/0:0,255,255:92:0:99	0/0:0,255,255:85:0:99	0/0:0,199,255:66:0:99	0/0:0,223,255:74:0:99	0/0:0,255,255:97:0:99	0/0:0,120,255:40:0:99	0/0:0,75,255:25:0:74		1/1:217,54,0:120:70:49	1/1:248,91,0:50:11:86	0/1:217,0,35:69:14:40	0/1:219,0,10:37:2:15	1/1:255,57,0:47:0:52	0/1:255,0,107:48:1:99	0/1:0,0,0:0:0:3	1/1:249,27,0:40:38:22	0/1:21,0,184:48:24:22	0/1:204,0,184:108:20:99	0/1:118,0,5:8:0:10	0/1:95,0,33:8:10:38	0/0:0,57,255:19:0:56	0/0:0,51,177:17:0:50	0/1:120,0,16:9:3:21	0/0:0,57,255:19:0:56	1/1:195,41,11:12:0:25	0/0:0,57,230:19:0:56	1/1:255,84,0:28:0:79	0/1:114,0,30:12:13:35	0/0:0,96,255:32:0:95	0/1:182,0,2:15:3:7	1/1:211,26,0:55:4:21	0/1:242,0,100:56:1:99	0/1:134,0,98:21:5:99	0/0:0,87,255:30:0:86	0/1:115,0,57:10:3:62	0/1:232,0,97:35:2:99	0/0:0,255,255:102:0:99
Bd2	49858233	.	TCGCCAC	TCGCCACGACGCCAC	999	StrandBias	INDEL;IS=126,0.567568;DP=6072;VDB=2.989075e-01;AF1=0.611;G3=0.3889,5.839e-12,0.6111;HWE=1.99e-17;AC1=66;DP4=1328,700,890,726;MQ=41;FQ=999;PV4=2e-10,1,0,1;EFF=UTR_5_PRIME(MODIFIER||||Bradi2g49792|mRNA||Bradi2g49792.1.v2.1|Bradi2g49792.1.v2.1.five_prime_UTR.1)	GT:PL:DP:SP:GQ	0/0:0,255,255:826:0:99	0/0:0,117,255:39:0:99	0/0:0,84,255:28:0:79	0/0:0,255,255:183:0:99	0/0:0,255,255:89:0:99	0/0:0,255,255:87:0:99	0/0:0,187,255:62:0:99	0/0:0,232,255:77:0:99	0/0:0,255,255:89:0:99	0/0:0,108,255:36:0:99	0/0:0,54,255:18:0:49		1/1:255,255,0:114:0:99	1/1:255,247,0:82:0:99	1/1:255,235,0:78:0:99	1/1:255,132,0:44:0:99	1/1:255,172,0:58:0:99	1/1:255,144,0:48:0:99	1/1:140,36,0:12:0:35	1/1:255,120,0:40:0:99	1/1:255,141,0:88:13:99	1/1:255,255,0:162:0:99	1/1:212,33,0:11:0:32	1/1:166,36,0:12:0:35	0/0:0,54,255:18:0:49	0/0:0,51,165:17:0:46	1/1:207,30,0:10:0:29	0/0:0,57,255:19:0:52	1/1:206,36,0:12:0:35	0/0:0,54,191:18:0:49	1/1:255,120,0:40:0:99	1/1:225,42,0:14:0:41	0/0:0,93,255:31:0:88	1/1:255,57,0:20:0:56	1/1:255,171,0:68:0:99	1/1:255,123,0:62:0:99	1/1:255,81,0:27:0:80	0/0:0,87,255:29:0:82	1/1:161,24,0:8:0:23	1/1:255,111,0:37:0:99	0/0:0,255,255:94:0:99
Bd2	49858378	.	A	G	0.482	EndDistBias;Qual	DP=7032;VDB=7.284998e-05;RPB=6.267661e+00;AF1=0.009181;AC1=1;DP4=2125,3192,15,14;MQ=44;FQ=-9.75;PV4=0.25,4.9e-17,1e-09,4.9e-05;EFF=UTR_5_PRIME(MODIFIER||||Bradi2g49792|mRNA||Bradi2g49792.1.v2.1|Bradi2g49792.1.v2.1.five_prime_UTR.1)	GT:PL:DP:SP:GQ	0/0:0,255,255:1148:28:99	0/0:0,172,255:57:0:99	0/0:0,102,255:34:0:99	0/0:0,255,255:192:27:99	0/0:0,255,255:104:0:99	0/0:0,229,255:76:0:99	0/0:0,255,255:88:0:99	0/0:0,241,255:80:0:99	0/0:0,255,255:93:0:99	0/0:0,169,255:56:0:99	0/0:0,117,255:39:0:99		0/0:0,255,255:264:0:99	0/0:0,255,255:122:0:99	0/0:0,255,255:93:0:99	0/0:0,178,255:59:0:99	0/0:0,211,255:70:0:99	0/0:0,126,255:42:0:99	0/1:38,0,155:20:23:11	0/0:0,255,255:104:0:99	0/0:0,255,255:272:0:99	0/0:0,255,255:258:0:99	0/0:0,54,255:18:0:81	0/0:0,48,248:16:0:75	0/0:0,60,255:20:0:87	0/0:0,66,255:22:0:93	0/0:0,51,255:17:0:78	0/0:0,102,255:34:0:99	0/0:0,193,255:64:0:99	0/0:0,78,255:26:0:99	0/0:0,255,255:114:0:99	0/0:0,66,255:22:0:93	0/0:0,105,255:35:0:99	0/0:0,232,255:77:0:99	0/0:0,241,255:80:0:99	0/0:0,235,255:78:0:99	0/0:0,190,255:63:0:99	0/0:0,123,255:41:0:99	0/0:0,126,255:42:0:99	0/0:0,157,255:52:0:99	0/0:0,235,255:78:0:99
Bd2	49858394	.	G	A	999	PASS	DP=6836;VDB=2.934614e-01;RPB=-1.069629e+00;AF1=0.5741;G3=0.4259,1.669e-13,0.5741;HWE=9.23e-18;AC1=62;DP4=1248,1575,1301,1365;MQ=44;FQ=999;PV4=0.00071,0.029,0,1;EFF=UTR_5_PRIME(MODIFIER||||Bradi2g49792|mRNA||Bradi2g49792.1.v2.1|Bradi2g49792.1.v2.1.five_prime_UTR.1)	GT:PL:DP:SP:GQ	0/0:0,255,255:1092:0:99	0/0:0,193,255:64:0:99	0/0:0,102,255:34:0:98	0/0:0,255,255:213:0:99	0/0:0,255,255:121:0:99	0/0:0,250,255:83:0:99	0/0:0,255,255:96:0:99	0/0:0,255,255:90:0:99	0/0:0,255,255:103:0:99	0/0:0,175,255:58:0:99	0/0:0,108,255:36:0:99		1/1:255,255,0:234:7:99	1/1:255,255,0:130:0:99	0/0:0,255,255:97:0:99	1/1:255,193,0:64:0:99	1/1:255,229,0:76:0:99	1/1:255,141,0:47:0:99	1/1:255,84,0:28:0:82	1/1:255,255,0:168:0:99	1/1:255,255,0:280:0:99	1/1:255,255,0:228:0:99	1/1:255,57,0:19:0:55	1/1:249,51,0:17:0:49	0/0:0,57,255:19:0:53	0/0:0,75,255:25:0:71	1/1:255,72,0:24:0:70	0/0:0,120,255:40:0:99	1/1:255,247,0:82:0:99	0/0:0,81,255:27:0:77	1/1:255,255,0:116:0:99	1/1:255,63,0:21:0:61	0/0:0,87,255:29:0:83	1/1:255,241,0:80:0:99	1/1:255,235,0:78:0:99	1/1:255,223,0:85:0:99	1/1:255,190,0:63:0:99	0/0:0,129,255:43:0:99	1/1:255,91,0:42:10:89	1/1:255,138,0:46:0:99	0/0:0,255,255:86:0:99
Bd2	49858438	.	T	C	999	StrandBias	DP=6494;VDB=3.494227e-01;RPB=4.781548e+00;AF1=0.6111;G3=0.3889,1.914e-14,0.6111;HWE=1.98e-17;AC1=66;DP4=947,1297,1236,1335;MQ=44;FQ=999;PV4=4.8e-05,1,4e-314,1;EFF=INTRON(MODIFIER||||Bradi2g49792|mRNA||Bradi2g49792.1.v2.1|)	GT:PL:DP:SP:GQ	0/0:0,255,255:882:0:99	0/0:0,175,255:58:0:99	0/0:0,78,255:26:0:73	0/0:0,255,255:222:0:99	0/0:0,255,255:114:0:99	0/0:0,226,255:75:0:99	0/0:0,211,255:70:0:99	0/0:0,244,255:81:0:99	0/0:0,255,255:104:0:99	0/0:0,166,255:55:0:99	0/0:0,51,255:17:0:46		1/1:255,255,0:174:0:99	1/1:255,255,0:116:0:99	1/1:255,232,0:78:0:99	1/1:255,181,0:60:0:99	1/1:255,169,0:56:0:99	1/1:255,157,0:52:0:99	1/1:200,36,0:12:0:35	1/1:255,193,0:64:0:99	1/1:255,255,0:376:0:99	1/1:255,255,0:162:0:99	1/1:255,72,0:24:0:71	1/1:255,60,0:20:0:59	0/0:0,39,255:13:0:34	0/0:0,36,175:12:0:31	1/1:255,84,0:28:0:83	0/0:0,87,255:29:0:82	1/1:255,174,0:76:9:99	0/0:0,72,255:24:0:67	1/1:255,255,0:110:0:99	1/1:255,72,0:24:0:71	0/0:0,81,255:27:0:76	1/1:255,226,0:75:0:99	1/1:255,220,0:73:0:99	1/1:255,212,0:80:0:99	1/1:255,135,0:45:0:99	0/0:0,111,255:37:0:99	1/1:255,126,0:42:0:99	1/1:255,135,0:45:0:99	0/0:0,235,255:78:0:99
Bd2	49858529	.	A	C	999	PASS	DP=7754;VDB=4.518118e-01;RPB=2.904104e+00;AF1=0.07407;G3=0.9259,7.81e-15,0.07407;HWE=9.29e-08;AC1=8;DP4=3559,3034,179,174;MQ=47;FQ=999;PV4=0.25,1,0.0051,1;EFF=INTRON(MODIFIER||||Bradi2g49792|mRNA||Bradi2g49792.1.v2.1|)	GT:PL:DP:SP:GQ	0/0:0,255,255:1204:0:99	0/0:0,255,255:114:0:99	1/1:255,132,0:44:0:99	1/1:255,255,0:228:0:99	0/0:0,255,255:113:0:99	0/0:0,255,255:100:0:99	0/0:0,255,255:108:0:99	0/0:0,244,255:81:0:99	0/0:0,255,255:120:0:99	1/1:255,144,0:48:0:99	1/1:255,66,0:22:0:52		0/0:0,255,255:258:0:99	0/0:0,255,255:130:0:99	0/0:0,255,255:92:0:99	0/0:0,168,255:64:0:99	0/0:0,238,255:80:0:99	0/0:0,247,255:83:0:99	0/0:0,255,255:132:0:99	0/0:0,255,255:536:0:99	0/0:0,255,255:584:0:99	0/0:0,255,255:294:0:99	0/0:0,93,255:31:0:99	0/0:0,129,255:43:0:99	0/0:0,102,255:34:0:99	0/0:0,93,255:31:0:99	0/0:0,93,255:31:0:99	0/0:0,144,255:48:0:99	0/0:0,255,255:128:0:99	0/0:0,132,255:44:0:99	0/0:0,255,255:122:7:99	0/0:0,129,255:43:0:99	0/0:0,172,255:57:0:99	0/0:0,160,255:53:0:99	0/0:0,232,255:77:0:99	0/0:0,255,255:87:0:99	0/0:0,253,255:84:0:99	0/0:0,111,255:37:0:99	0/0:0,157,255:52:0:99	0/0:0,181,255:60:0:99	0/0:0,255,255:158:0:99
Bd2	49858682	.	A	T	999	PASS	DP=8519;VDB=3.182910e-01;RPB=3.312680e+00;AF1=0.3333;G3=0.6667,1.381e-16,0.3333;HWE=1.12e-16;AC1=36;DP4=2581,2944,1326,1293;MQ=44;FQ=999;PV4=0.00097,7.8e-29,0,0.032;EFF=UTR_3_PRIME(MODIFIER||||Bradi2g49792|mRNA||Bradi2g49792.1.v2.1|Bradi2g49792.1.v2.1.three_prime_UTR.1)	GT:PL:DP:SP:GQ	0/0:0,255,255:1190:0:99	0/0:0,255,255:171:0:99	0/0:0,163,255:54:0:99	0/0:0,255,255:327:0:99	0/0:0,255,255:122:0:99	0/0:0,255,255:87:0:99	0/0:0,255,255:154:0:99	0/0:0,255,255:112:0:99	0/0:0,255,255:125:0:99	0/0:0,255,255:92:0:99	0/0:0,69,255:23:0:69		1/1:255,255,0:192:0:99	0/0:0,255,255:210:0:99	0/0:0,255,255:103:0:99	0/0:0,255,255:89:0:99	0/0:0,255,255:108:0:99	0/0:0,253,255:84:0:99	1/1:255,255,0:168:0:99	1/1:255,255,0:872:0:99	0/0:0,255,255:448:0:99	1/1:255,255,0:282:11:99	1/1:255,135,0:45:0:99	1/1:255,141,0:47:0:99	0/0:0,111,255:37:0:99	0/0:0,172,255:57:0:99	1/1:255,90,0:30:0:84	0/0:0,78,255:26:0:78	1/1:255,255,0:188:0:99	0/0:0,220,255:73:0:99	1/1:255,255,0:210:0:99	1/1:255,214,0:71:0:99	0/0:0,196,255:65:0:99	1/1:255,244,0:81:0:99	0/0:0,255,255:90:0:99	0/0:0,255,255:86:0:99	1/1:255,255,0:99:0:99	0/0:0,117,255:39:0:99	1/1:255,69,0:40:0:63	1/1:255,196,0:65:0:99	0/0:0,255,255:186:0:99
Bd2	49858696	.	C	A	999	PASS	DP=8478;VDB=4.685356e-01;RPB=-2.941874e+00;AF1=0.5741;G3=0.4259,1.671e-16,0.5741;HWE=9.23e-18;AC1=62;DP4=1721,1917,2138,2285;MQ=44;FQ=999;PV4=0.36,2.2e-07,0,1;EFF=UTR_3_PRIME(MODIFIER||||Bradi2g49792|mRNA||Bradi2g49792.1.v2.1|Bradi2g49792.1.v2.1.three_prime_UTR.1)	GT:PL:DP:SP:GQ	0/0:0,255,255:1148:0:99	0/0:0,255,255:174:0:99	0/0:0,199,255:66:0:99	0/0:0,255,255:330:0:99	0/0:0,255,255:122:0:99	0/0:0,255,255:87:0:99	0/0:0,255,255:153:0:99	0/0:0,255,255:106:0:99	0/0:0,255,255:118:0:99	0/0:0,255,255:91:0:99	0/0:0,69,255:23:0:65		1/1:255,255,0:186:15:99	1/1:255,255,0:216:0:99	0/0:0,255,255:113:0:99	1/1:255,255,0:89:0:99	1/1:255,255,0:104:0:99	1/1:255,235,0:78:0:99	1/1:255,255,0:176:0:99	1/1:255,255,0:920:0:99	1/1:255,255,0:440:0:99	1/1:255,255,0:264:0:99	1/1:255,129,0:43:0:99	1/1:255,129,0:43:0:99	0/0:0,102,255:34:0:98	0/0:0,172,255:57:0:99	1/1:255,75,0:25:0:73	0/0:0,69,255:23:0:65	1/1:255,255,0:172:0:99	0/0:0,190,255:63:0:99	1/1:255,255,0:208:0:99	1/1:255,223,0:74:0:99	0/0:0,181,255:60:0:99	1/1:255,244,0:81:0:99	1/1:255,255,0:99:0:99	1/1:255,244,0:81:0:99	1/1:255,255,0:93:0:99	0/0:0,105,255:35:0:99	1/1:255,108,0:36:0:99	1/1:255,214,0:71:0:99	0/0:0,255,255:176:0:99
Bd2	49858720	.	T	C	999	PASS	DP=8540;VDB=1.802990e-01;RPB=1.208799e-01;AF1=0.03141;G3=0.963,3.185e-08,0.03704;HWE=8.96e-05;AC1=3;DP4=3794,4136,116,83;MQ=45;FQ=999;PV4=0.004,1,4.4e-40,1;EFF=UTR_3_PRIME(MODIFIER||||Bradi2g49792|mRNA||Bradi2g49792.1.v2.1|Bradi2g49792.1.v2.1.three_prime_UTR.1)	GT:PL:DP:SP:GQ	0/0:0,255,255:966:0:99	0/0:0,255,255:178:0:99	0/0:0,175,255:58:0:99	0/0:0,255,255:339:10:99	0/0:0,255,255:123:0:99	0/0:0,255,255:88:0:99	0/0:0,255,255:159:0:99	0/0:0,255,255:111:0:99	0/0:0,255,255:121:0:99	0/0:0,238,255:79:0:99	0/0:0,78,255:26:0:90		0/0:0,255,255:180:15:99	0/0:0,255,255:198:0:99	0/0:0,255,255:118:0:99	0/1:252,16,0:89:1:4	0/0:0,255,255:115:0:99	0/0:0,255,255:91:0:99	0/0:0,255,255:232:0:99	0/0:0,255,255:1008:0:99	0/0:0,255,255:472:0:99	0/0:0,255,255:276:0:99	0/0:0,126,255:42:0:99	0/0:0,135,255:45:0:99	0/0:0,105,255:35:0:99	0/0:0,184,255:61:0:99	0/0:0,72,255:24:0:84	0/0:0,51,255:18:0:63	0/0:0,255,255:168:0:99	0/0:0,193,255:64:0:99	0/0:0,255,255:192:0:99	0/0:0,235,255:78:0:99	0/0:0,163,255:54:0:99	0/0:0,255,255:96:0:99	0/0:0,255,255:100:0:99	0/0:0,255,255:93:0:99	0/0:0,253,255:84:0:99	0/0:0,90,255:30:0:99	0/0:0,96,255:32:0:99	0/0:0,187,255:62:0:99	0/0:0,255,255:232:0:99
Bd2	49858789	.	G	T	999	PASS	DP=8663;VDB=5.089911e-01;RPB=3.477379e-01;AF1=0.03417;G3=0.963,4.263e-10,0.03704;HWE=5.15e-05;AC1=4;DP4=3713,4001,102,81;MQ=48;FQ=999;PV4=0.043,1,2e-42,1;EFF=UTR_3_PRIME(MODIFIER||||Bradi2g49792|mRNA||Bradi2g49792.1.v2.1|Bradi2g49792.1.v2.1.three_prime_UTR.1)	GT:PL:DP:SP:GQ	0/0:0,255,255:1008:0:99	0/0:0,255,255:196:0:99	0/0:0,126,255:42:0:99	0/0:0,255,255:348:0:99	0/0:0,255,255:110:0:99	0/0:0,255,255:105:0:99	0/0:0,255,255:149:0:99	0/0:0,255,255:110:0:99	0/0:0,255,255:111:0:99	0/0:0,255,255:88:0:99	0/0:0,66,255:22:0:78		0/0:0,255,255:138:0:99	0/0:0,255,255:208:0:99	0/0:0,255,255:141:0:99	1/1:255,21,0:86:0:5	0/0:0,255,255:105:0:99	0/0:0,255,255:89:0:99	0/0:0,255,255:244:0:99	0/0:0,255,255:1016:0:99	0/0:0,255,255:248:0:99	0/0:0,255,255:210:0:99	0/0:0,75,255:25:0:87	0/0:0,141,255:47:0:99	0/0:0,102,255:34:0:99	0/0:0,160,255:53:0:99	0/0:0,42,255:14:0:54	0/0:0,39,255:13:0:51	0/0:0,255,255:148:0:99	0/0:0,163,255:54:0:99	0/0:0,255,255:154:0:99	0/0:0,255,255:85:0:99	0/0:0,138,255:46:0:99	0/0:0,255,255:85:0:99	0/0:0,255,255:106:0:99	0/0:0,255,255:129:0:99	0/0:0,244,255:81:0:99	0/0:0,157,255:52:0:99	0/0:0,126,255:42:0:99	0/0:0,193,255:64:0:99	0/0:0,255,255:278:0:99
Bd2	49858839	.	G	A	999	PASS	DP=8344;VDB=4.925588e-01;RPB=5.464575e-01;AF1=0.1667;G3=0.8333,2.613e-16,0.1667;HWE=3.04e-12;AC1=18;DP4=3716,2977,625,588;MQ=48;FQ=999;PV4=0.011,1,1.7e-155,1;EFF=UTR_3_PRIME(MODIFIER||||Bradi2g49792|mRNA||Bradi2g49792.1.v2.1|Bradi2g49792.1.v2.1.three_prime_UTR.1)	GT:PL:DP:SP:GQ	0/0:0,255,255:1008:0:99	0/0:0,255,255:184:0:99	0/0:0,126,255:42:0:99	0/0:0,255,255:348:0:99	0/0:0,255,255:119:0:99	0/0:0,255,255:96:0:99	0/0:0,255,255:139:0:99	0/0:0,255,255:111:0:99	0/0:0,255,255:124:0:99	0/0:0,238,255:79:0:99	0/0:0,69,255:23:0:73		0/0:0,255,255:108:0:99	0/0:0,255,255:200:0:99	0/0:0,255,255:137:0:99	0/0:0,62,255:97:4:66	0/0:0,255,255:107:0:99	1/1:255,232,0:77:0:99	0/0:0,255,255:216:0:99	0/0:0,255,255:984:0:99	1/1:255,255,0:344:0:99	0/0:0,255,255:180:0:99	0/0:0,126,255:42:0:99	0/0:0,181,255:60:0:99	0/0:0,157,255:52:0:99	0/0:0,181,255:60:0:99	0/0:0,66,255:22:0:70	0/0:0,69,255:23:0:73	0/0:0,255,255:186:0:99	0/0:0,178,255:59:0:99	0/0:0,255,255:138:0:99	0/0:0,255,255:92:0:99	0/0:0,135,255:45:0:99	0/0:0,223,255:74:0:99	1/1:255,137,0:91:2:99	1/1:255,255,0:125:0:99	0/0:0,255,255:87:0:99	0/0:0,132,255:44:0:99	0/0:0,126,255:42:0:99	0/0:0,250,255:83:0:99	0/0:0,255,255:292:0:99
Bradi2g49795
Bd2	49862475	.	A	C	999	PASS	DP=9300;VDB=2.311550e-01;RPB=-3.705461e+00;AF1=0.03704;G3=0.963,2.575e-21,0.03704;HWE=3.53e-05;AC1=4;DP4=3052,4367,464,776;MQ=48;FQ=999;PV4=0.014,7.7e-64,0,1;EFF=NON_SYNONYMOUS_CODING(MODERATE|MISSENSE|Aat/Cat|N57H|Bradi2g49795|mRNA||Bradi2g49795.1.v2.1|Exon_Bd2_49862306_49862500)	GT:PL:DP:SP:GQ	1/1:255,255,0:1106:0:99	1/1:255,255,0:135:0:99	0/0:0,181,255:60:0:99	0/0:0,255,255:306:0:99	0/0:0,255,255:126:0:99	0/0:0,255,255:112:0:99	0/0:0,255,255:145:0:99	0/0:0,255,255:104:0:99	0/0:0,255,255:124:0:99	0/0:0,154,255:51:0:99	0/0:0,96,255:32:0:99		0/0:0,255,255:252:0:99	0/0:0,255,255:216:0:99	0/0:0,255,255:128:0:99	0/0:0,232,255:77:0:99	0/0:0,255,255:102:0:99	0/0:0,255,255:95:0:99	0/0:0,255,255:216:0:99	0/0:0,255,255:944:0:99	0/0:0,255,255:800:0:99	0/0:0,255,255:222:0:99	0/0:0,138,255:46:0:99	0/0:0,81,255:27:0:92	0/0:0,141,255:47:0:99	0/0:0,163,255:54:0:99	0/0:0,90,255:30:0:99	0/0:0,148,255:49:0:99	0/0:0,255,255:204:0:99	0/0:0,175,255:58:0:99	0/0:0,255,255:174:0:99	0/0:0,178,255:59:0:99	0/0:0,172,255:57:0:99	0/0:0,220,255:73:0:99	0/0:0,255,255:126:0:99	0/0:0,255,255:124:0:99	0/0:0,255,255:93:0:99	0/0:0,148,255:49:0:99	0/0:0,181,255:60:0:99	0/0:0,181,255:60:0:99	0/0:0,255,255:236:0:99
Bd2	49862556	.	A	G	999	PASS	DP=8455;VDB=4.669777e-01;RPB=6.168043e-01;AF1=0.03704;G3=0.963,2.74e-14,0.03704;HWE=3.53e-05;AC1=4;DP4=3910,3908,161,117;MQ=48;FQ=999;PV4=0.01,1,6.1e-35,1;EFF=INTRON(MODIFIER||||Bradi2g49795|mRNA||Bradi2g49795.1.v2.1|)	GT:PL:DP:SP:GQ	0/0:0,255,255:1036:38:99	0/0:0,255,255:132:0:99	0/0:0,144,255:48:0:99	0/0:0,255,255:297:0:99	0/0:0,255,255:134:0:99	0/0:0,255,255:121:0:99	0/0:0,255,255:156:0:99	0/0:0,255,255:107:0:99	0/0:0,255,255:142:0:99	0/0:0,250,255:83:0:99	0/0:0,99,255:33:0:99		0/0:0,255,255:252:0:99	0/0:0,255,255:224:0:99	1/1:255,255,0:152:0:99	0/0:0,255,255:95:0:99	0/0:0,255,255:106:0:99	0/0:0,255,255:93:0:99	0/0:0,255,255:148:0:99	0/0:0,255,255:712:0:99	0/0:0,255,255:520:0:99	0/0:0,255,255:282:0:99	0/0:0,141,255:47:0:99	0/0:0,120,255:40:0:99	0/0:0,111,255:37:0:99	0/0:0,175,255:58:0:99	0/0:0,84,255:28:0:95	0/0:0,114,255:38:0:99	0/0:0,255,255:182:0:99	0/0:0,187,255:62:0:99	0/0:0,255,255:154:0:99	0/0:0,196,255:65:0:99	0/0:0,178,255:59:0:99	0/0:0,193,255:64:0:99	0/0:0,255,255:106:0:99	0/0:0,255,255:149:0:99	0/0:0,217,255:72:0:99	0/0:0,100,255:42:0:99	0/0:0,211,255:70:0:99	0/0:0,172,255:57:0:99	0/0:0,255,255:174:0:99
Bd2	49862769	.	T	C	999	PASS	DP=8747;VDB=2.290854e-01;RPB=-3.084124e+00;AF1=0.8333;G3=0.1667,8.348e-17,0.8333;HWE=3.04e-12;AC1=90;DP4=420,469,3690,3289;MQ=45;FQ=999;PV4=0.0017,0.0015,3.9e-195,1;EFF=INTRON(MODIFIER||||Bradi2g49795|mRNA||Bradi2g49795.1.v2.1|)	GT:PL:DP:SP:GQ	1/1:255,255,0:1176:0:99	1/1:255,255,0:139:0:99	1/1:255,120,0:40:0:99	1/1:255,255,0:318:0:99	1/1:255,255,0:105:0:99	1/1:255,255,0:96:0:99	1/1:255,255,0:135:0:99	1/1:255,255,0:109:0:99	1/1:255,255,0:114:0:99	1/1:255,178,0:59:0:99	1/1:255,90,0:30:0:94		1/1:255,255,0:270:0:99	1/1:255,255,0:176:0:99	1/1:255,255,0:109:0:99	1/1:255,226,0:75:0:99	1/1:255,255,0:101:0:99	1/1:255,253,0:84:0:99	1/1:255,255,0:140:0:99	1/1:255,255,0:832:0:99	1/1:255,255,0:424:0:99	1/1:255,255,0:318:23:99	1/1:255,108,0:36:0:99	1/1:255,120,0:40:0:99	0/0:0,135,255:45:0:99	0/0:0,178,255:59:0:99	1/1:255,84,0:28:0:88	0/0:0,72,255:24:0:62	1/1:255,255,0:174:0:99	0/0:0,205,255:68:0:99	1/1:255,255,0:172:0:99	1/1:255,129,0:43:0:99	0/0:0,154,255:51:0:99	1/1:255,202,0:67:0:99	1/1:255,255,0:96:0:99	1/1:255,255,0:119:0:99	1/1:255,253,0:84:0:99	0/0:0,193,255:64:0:99	1/1:255,163,0:54:0:99	1/1:255,166,0:55:0:99	0/0:0,255,255:194:0:99
Bd2	49862861	.	A	G	999	PASS	DP=8578;VDB=3.468424e-01;RPB=-4.004790e-01;AF1=0.5741;G3=0.4259,2.226e-16,0.5741;HWE=9.23e-18;AC1=62;DP4=1591,1936,2170,2302;MQ=46;FQ=999;PV4=0.0025,0.0015,1.4e-188,1;EFF=INTRON(MODIFIER||||Bradi2g49795|mRNA||Bradi2g49795.1.v2.1|)	GT:PL:DP:SP:GQ	0/0:0,255,255:952:0:99	0/0:0,255,255:126:0:99	0/0:0,211,255:70:0:99	0/0:0,255,255:315:0:99	0/0:0,255,255:131:0:99	0/0:0,255,255:112:0:99	0/0:0,255,255:152:0:99	0/0:0,255,255:91:0:99	0/0:0,255,255:136:0:99	0/0:0,226,255:75:0:99	0/0:0,81,255:27:0:77		1/1:255,255,0:234:0:99	1/1:255,255,0:220:0:99	0/0:0,255,255:145:0:99	1/1:255,208,0:69:0:99	1/1:255,255,0:106:0:99	1/1:255,190,0:63:0:99	1/1:255,255,0:216:0:99	1/1:255,255,0:928:0:99	1/1:255,255,0:320:0:99	1/1:255,255,0:240:0:99	1/1:255,108,0:36:0:99	1/1:255,157,0:52:0:99	0/0:0,120,255:40:0:99	0/0:0,190,255:64:0:99	1/1:255,72,0:24:0:70	0/0:0,66,255:22:0:62	1/1:255,255,0:204:0:99	0/0:0,229,255:76:0:99	1/1:255,255,0:202:0:99	1/1:255,217,0:72:0:99	0/0:0,172,255:57:0:99	1/1:255,253,0:84:0:99	1/1:255,255,0:111:0:99	1/1:255,253,0:108:0:99	1/1:255,253,0:84:0:99	0/0:0,166,255:55:0:99	1/1:255,120,0:40:0:99	1/1:255,166,0:55:0:99	0/0:0,255,255:244:0:99
Bd2	49862900	.	C	A	999	StrandBias	DP=8617;VDB=4.037205e-01;RPB=1.467793e+00;AF1=0.2222;G3=0.7778,1.068e-15,0.2222;HWE=3.92e-14;AC1=24;DP4=2799,3063,916,1416;MQ=46;FQ=999;PV4=3.3e-12,3.5e-05,3.1e-128,1;EFF=NON_SYNONYMOUS_CODING(MODERATE|MISSENSE|aCa/aAa|T94K|Bradi2g49795|mRNA||Bradi2g49795.1.v2.1|Exon_Bd2_49862876_49862916)	GT:PL:DP:SP:GQ	1/1:255,255,0:938:0:99	1/1:255,255,0:136:0:99	1/1:255,205,0:68:0:99	1/1:255,255,0:333:0:99	1/1:255,255,0:136:0:99	1/1:255,255,0:119:0:99	1/1:255,255,0:147:0:99	1/1:255,255,0:96:0:99	1/1:255,255,0:121:0:99	1/1:255,205,0:68:0:99	1/1:255,87,0:29:0:79		0/0:0,255,255:264:0:99	0/0:0,255,255:230:0:99	0/0:0,255,255:171:0:99	0/0:0,235,255:78:0:99	0/0:0,255,255:128:0:99	0/0:0,184,255:61:0:99	0/0:0,255,255:184:0:99	0/0:0,255,255:928:0:99	0/0:0,255,255:392:0:99	0/0:0,255,255:144:0:99	0/0:0,144,255:48:0:99	0/0:0,148,255:49:0:99	0/0:0,111,255:37:0:99	0/0:0,181,255:60:0:99	0/0:0,78,255:26:0:80	0/0:0,75,255:25:0:77	0/0:0,255,255:198:7:99	0/0:0,220,255:73:0:99	0/0:0,255,255:210:0:99	0/0:0,211,255:71:0:99	0/0:0,175,255:58:0:99	0/0:0,255,255:92:0:99	0/0:0,255,255:115:0:99	0/0:0,255,255:115:0:99	0/0:0,255,255:87:0:99	0/0:0,144,255:48:0:99	0/0:0,157,255:52:0:99	0/0:0,196,255:65:0:99	0/0:0,255,255:268:0:99
Bd2	49862920	.	AT	A	999	PASS	INDEL;IS=155,0.922619;DP=8583;VDB=4.928332e-01;AF1=0.01852;G3=0.9815,5.47e-17,0.01852;HWE=0.0016;AC1=2;DP4=3510,4513,61,102;MQ=46;FQ=999;PV4=0.11,2.1e-140,1,1;EFF=INTRON(MODIFIER||||Bradi2g49795|mRNA||Bradi2g49795.1.v2.1|)	GT:PL:DP:SP:GQ	0/0:0,255,255:980:0:99	0/0:0,255,255:142:0:99	0/0:0,211,255:70:0:99	0/0:0,255,255:342:0:99	0/0:0,255,255:135:0:99	0/0:0,255,255:129:0:99	0/0:0,255,255:162:0:99	0/0:0,255,255:94:0:99	0/0:0,255,255:122:0:99	0/0:0,211,255:70:0:99	0/0:0,87,255:29:0:99		0/0:0,255,255:240:0:99	0/0:0,255,255:232:0:99	1/1:255,255,0:163:0:99	0/0:0,247,255:82:0:99	0/0:0,255,255:124:0:99	0/0:0,187,255:62:0:99	0/0:0,255,255:196:0:99	0/0:0,255,255:984:0:99	0/0:0,255,255:360:0:99	0/0:0,255,255:204:0:99	0/0:0,132,255:44:0:99	0/0:0,154,255:51:0:99	0/0:0,108,255:36:0:99	0/0:0,196,255:65:0:99	0/0:0,75,255:25:0:89	0/0:0,81,255:27:0:95	0/0:0,255,255:196:0:99	0/0:0,217,255:72:0:99	0/0:0,255,255:188:0:99	0/0:0,229,255:76:0:99	0/0:0,169,255:56:0:99	0/0:0,255,255:97:0:99	0/0:0,255,255:115:0:99	0/0:0,255,255:126:0:99	0/0:0,208,255:69:0:99	0/0:0,129,255:43:0:99	0/0:0,114,255:38:0:99	0/0:0,196,255:65:0:99	0/0:0,255,255:248:0:99
Bd2	49862965	.	A	G	999	PASS	DP=8476;VDB=1.674229e-01;RPB=-1.147584e+00;AF1=0.5741;G3=0.4259,1.088e-12,0.5741;HWE=9.23e-18;AC1=62;DP4=1591,1918,2135,2284;MQ=46;FQ=999;PV4=0.0086,6.4e-11,9.5e-277,1;EFF=INTRON(MODIFIER||||Bradi2g49795|mRNA||Bradi2g49795.1.v2.1|)	GT:PL:DP:SP:GQ	0/0:0,255,255:910:0:99	0/0:0,255,255:142:0:99	0/0:0,181,255:60:0:99	0/0:0,255,255:348:0:99	0/0:0,255,255:145:0:99	0/0:0,255,255:134:0:99	0/0:0,255,255:148:0:99	0/0:0,255,255:111:0:99	0/0:0,255,255:116:0:99	0/0:0,217,255:72:0:99	0/0:0,60,255:20:0:56		1/1:255,255,0:102:0:99	1/1:255,255,0:226:0:99	0/0:0,255,255:167:0:99	1/1:255,255,0:95:0:99	1/1:255,255,0:120:0:99	1/1:255,178,0:59:0:99	1/1:255,255,0:208:0:99	1/1:255,255,0:1080:0:99	1/1:255,255,0:256:0:99	1/1:255,255,0:270:0:99	1/1:255,99,0:33:0:97	1/1:255,138,0:46:0:99	0/0:0,111,255:37:0:99	0/0:0,187,255:62:0:99	1/1:255,66,0:22:0:64	0/0:0,60,255:20:0:56	1/1:255,255,0:174:0:99	0/0:0,226,255:76:0:99	1/1:255,255,0:188:0:99	1/1:255,244,0:81:0:99	0/0:0,157,255:52:0:99	1/1:255,250,0:83:0:99	1/1:255,255,0:112:0:99	1/1:255,253,0:111:0:99	1/1:255,226,0:75:0:99	0/0:0,123,255:41:0:99	1/1:255,90,0:30:0:88	1/1:255,175,0:58:0:99	0/0:0,255,255:232:0:99
Bd2	49863107	.	G	A	999	PASS	DP=8334;VDB=3.711518e-01;RPB=1.005811e-01;AF1=0.1635;G3=0.8313,0.02056,0.1481;HWE=2.2e-09;AC1=18;DP4=3357,3496,588,548;MQ=48;FQ=999;PV4=0.084,1,3.8e-257,1;EFF=INTRON(MODIFIER||||Bradi2g49795|mRNA||Bradi2g49795.1.v2.1|)	GT:PL:DP:SP:GQ	0/0:0,255,255:686:0:99	0/0:0,255,255:147:0:99	0/0:0,138,255:46:0:99	0/0:0,255,255:342:0:99	0/0:0,255,255:125:0:99	0/0:0,255,255:91:0:99	0/0:0,255,255:152:0:99	0/0:0,255,255:117:0:99	0/0:0,255,255:119:0:99	0/0:0,255,255:93:0:99	0/0:0,57,255:19:0:61		0/0:0,255,255:192:0:99	0/0:0,255,255:242:0:99	0/0:0,255,255:157:0:99	0/1:7,0,255:68:4:5	0/0:0,255,255:110:0:99	1/1:255,217,0:72:0:99	0/0:0,255,255:232:0:99	0/0:0,255,255:1288:0:99	1/1:255,255,0:232:0:99	0/0:0,255,255:210:0:99	0/0:0,105,255:35:0:99	0/0:0,151,255:50:0:99	0/0:0,120,255:40:0:99	0/0:0,138,255:46:0:99	0/0:0,63,255:22:0:67	0/0:0,102,255:34:0:99	0/0:0,255,255:214:0:99	0/0:0,195,255:71:0:99	0/0:0,255,255:196:0:99	0/0:0,217,255:72:0:99	0/0:0,175,255:58:0:99	0/0:0,205,255:68:0:99	1/1:255,243,0:117:2:99	1/1:255,202,0:112:5:99	0/0:0,199,255:66:0:99	0/0:0,120,255:40:0:99	0/0:0,84,255:28:0:88	0/0:0,190,255:63:0:99	0/0:0,255,255:230:0:99
Bd2	49863210	.	C	T	5.97	Qual	DP=8243;VDB=1.319322e-01;RPB=7.018873e-01;AF1=0.009256;AC1=1;DP4=4271,3371,5,6;MQ=49;FQ=6;PV4=0.55,1e-05,0.0096,1;EFF=INTRON(MODIFIER||||Bradi2g49795|mRNA||Bradi2g49795.1.v2.1|)	GT:PL:DP:SP:GQ	0/0:0,255,255:756:0:99	0/0:0,255,255:155:0:99	0/0:0,96,255:32:0:99	0/0:0,255,255:384:0:99	0/0:0,255,255:103:0:99	0/0:0,255,255:120:0:99	0/0:0,255,255:156:0:99	0/0:0,255,255:111:0:99	0/0:0,255,255:112:0:99	0/0:0,241,255:80:0:99	0/0:0,90,255:30:0:99		0/0:0,255,255:258:0:99	0/0:0,255,255:222:0:99	0/0:0,255,255:136:0:99	0/0:0,247,255:82:0:99	0/0:0,255,255:104:0:99	0/0:0,238,255:79:0:99	0/0:0,255,255:180:0:99	0/0:0,255,255:960:0:99	0/0:0,255,255:304:0:99	0/0:0,255,255:198:0:99	0/0:0,160,255:53:0:99	0/0:0,126,255:42:0:99	0/0:0,72,255:24:0:91	0/0:0,102,255:34:0:99	0/0:0,69,255:23:0:88	0/0:0,87,255:29:0:99	0/0:0,255,255:168:0:99	0/0:0,166,255:55:0:99	0/0:0,255,255:178:0:99	0/0:0,187,255:62:0:99	0/0:0,181,255:60:0:99	0/0:0,220,255:74:0:99	0/0:0,255,255:112:0:99	0/0:0,255,255:117:0:99	0/0:0,244,255:81:0:99	0/0:0,123,255:41:0:99	0/1:52,0,255:22:0:33	0/0:0,154,255:51:0:99	0/0:0,255,255:224:0:99
Bd2	49863341	.	C	T	999	PASS	DP=8662;VDB=3.698381e-01;RPB=3.115811e-01;AF1=0.05525;G3=0.9444,6.883e-11,0.05556;HWE=1.53e-06;AC1=6;DP4=3682,4291,117,123;MQ=48;FQ=999;PV4=0.43,1,1.5e-09,1;EFF=INTRON(MODIFIER||||Bradi2g49795|mRNA||Bradi2g49795.1.v2.1|)	GT:PL:DP:SP:GQ	0/0:0,255,255:1036:0:99	0/0:0,255,255:156:0:99	0/0:0,132,255:44:0:99	0/0:0,255,255:375:0:99	0/0:0,255,255:118:0:99	0/0:0,255,255:117:0:99	0/0:0,255,255:123:0:99	0/0:0,255,255:129:0:99	0/0:0,255,255:117:0:99	0/0:0,220,255:73:0:99	0/0:0,54,255:18:0:63		0/0:0,255,255:210:0:99	0/0:0,255,255:186:0:99	0/0:0,255,255:150:0:99	0/0:0,255,255:86:0:99	0/0:0,255,255:117:0:99	0/0:0,247,255:82:0:99	0/0:0,255,255:176:0:99	0/0:0,255,255:1088:0:99	0/0:0,255,255:296:0:99	0/0:0,255,255:306:0:99	0/0:0,144,255:48:0:99	0/0:0,199,255:66:0:99	0/0:0,126,255:42:0:99	0/0:0,138,255:46:0:99	0/0:0,72,255:24:0:81	0/0:0,90,255:30:0:99	0/0:0,255,255:166:0:99	0/0:0,229,255:76:0:99	1/1:255,255,0:176:0:99	0/0:0,217,255:72:0:99	0/0:0,178,255:59:0:99	0/0:0,255,255:105:0:99	0/0:0,255,255:105:0:99	0/0:0,255,255:116:0:99	0/0:0,255,255:90:0:99	0/0:0,108,255:37:0:99	0/0:0,126,255:42:0:99	0/0:0,181,255:60:0:99	0/0:0,255,255:270:0:99
Bd2	49863357	.	T	C	999	PASS	DP=8292;VDB=1.729431e-01;RPB=4.346769e-01;AF1=0.03704;G3=0.963,1.108e-13,0.03704;HWE=3.53e-05;AC1=4;DP4=3614,4139,73,98;MQ=47;FQ=999;PV4=0.31,1,1.9e-06,1;EFF=INTRON(MODIFIER||||Bradi2g49795|mRNA||Bradi2g49795.1.v2.1|)	GT:PL:DP:SP:GQ	0/0:0,255,255:840:0:99	0/0:0,255,255:144:0:99	0/0:0,144,255:48:0:99	0/0:0,255,255:351:0:99	0/0:0,255,255:124:0:99	0/0:0,255,255:115:0:99	0/0:0,255,255:128:0:99	0/0:0,255,255:134:0:99	0/0:0,255,255:124:0:99	0/0:0,211,255:70:0:99	0/0:0,63,255:21:0:74		0/0:0,255,255:240:0:99	0/0:0,255,255:192:0:99	0/0:0,255,255:154:0:99	1/1:255,138,0:81:13:99	0/0:0,255,255:118:0:99	0/0:0,226,255:75:0:99	0/0:0,255,255:180:0:99	0/0:0,255,255:968:0:99	0/0:0,255,255:304:0:99	0/0:0,255,255:318:0:99	0/0:0,154,255:51:0:99	0/0:0,193,255:64:0:99	0/0:0,132,255:44:0:99	0/0:0,151,255:50:0:99	0/0:0,81,255:27:0:92	0/0:0,87,255:29:0:98	0/0:0,255,255:172:0:99	0/0:0,217,255:72:0:99	0/0:0,255,255:176:0:99	0/0:0,241,255:80:0:99	0/0:0,175,255:58:0:99	0/0:0,255,255:99:0:99	0/0:0,255,255:107:0:99	0/0:0,255,255:113:0:99	0/0:0,253,255:84:0:99	0/0:0,102,255:34:0:99	0/0:0,114,255:38:0:99	0/0:0,175,255:58:0:99	0/0:0,255,255:266:0:99
Bd2	49863450	.	CAATTAAA	CAA	999	PASS	INDEL;IS=129,0.871622;DP=7902;VDB=4.376096e-01;AF1=0.03704;G3=0.963,2.833e-14,0.03704;HWE=3.53e-05;AC1=4;DP4=3409,3685,119,124;MQ=47;FQ=999;PV4=0.79,1,3.4e-12,1;EFF=INTRON(MODIFIER||||Bradi2g49795|mRNA||Bradi2g49795.1.v2.1|)	GT:PL:DP:SP:GQ	0/0:0,255,255:630:0:99	0/0:0,255,255:176:0:99	0/0:0,126,255:42:0:99	0/0:0,255,255:321:0:99	0/0:0,255,255:125:0:99	0/0:0,255,255:122:0:99	0/0:0,255,255:166:0:99	0/0:0,255,255:124:0:99	0/0:0,255,255:114:0:99	0/0:0,255,255:92:0:99	0/0:0,66,255:22:0:77		0/0:0,255,255:150:0:99	0/0:0,255,255:194:0:99	1/1:255,255,0:139:0:99	0/0:0,255,255:93:0:99	0/0:0,255,255:121:0:99	0/0:0,184,255:61:0:99	0/0:0,255,255:236:0:99	0/0:0,255,255:904:0:99	0/0:0,255,255:352:0:99	0/0:0,255,255:198:0:99	0/0:0,108,255:36:0:99	0/0:0,154,255:51:0:99	0/0:0,132,255:44:0:99	0/0:0,154,255:51:0:99	0/0:0,66,255:22:0:77	0/0:0,78,255:26:0:89	0/0:0,255,255:142:0:99	0/0:0,172,255:57:0:99	0/0:0,255,255:130:0:99	0/0:0,196,255:65:0:99	0/0:0,135,255:45:0:99	0/0:0,154,255:51:0:99	0/0:0,255,255:114:0:99	0/0:0,255,255:112:0:99	0/0:0,255,255:87:0:99	0/0:0,102,255:34:0:99	0/0:0,78,255:28:3:89	0/0:0,163,255:54:0:99	0/0:0,255,255:222:0:99
Bd2	49863509	.	ATCAGGTGAAAACCTC	ATC	999	PASS	INDEL;IS=536,0.893333;DP=7014;VDB=5.653209e-02;AF1=0.5738;G3=0.4259,3.84e-10,0.5741;HWE=9.57e-18;AC1=62;DP4=1896,1599,1532,1158;MQ=42;FQ=999;PV4=0.034,1,0,1;EFF=INTRON(MODIFIER||||Bradi2g49795|mRNA||Bradi2g49795.1.v2.1|)	GT:PL:DP:SP:GQ	0/0:0,255,255:1022:0:99	0/0:0,255,255:197:0:99	0/0:0,120,255:40:0:99	0/0:0,255,255:300:0:99	0/0:0,255,255:133:0:99	0/0:0,255,255:110:0:99	0/0:0,255,255:144:0:99	0/0:0,255,255:116:0:99	0/0:0,255,255:108:0:99	0/0:0,255,255:93:0:99	0/0:0,42,255:14:0:38		1/1:255,255,0:132:0:99	1/1:255,255,0:166:0:99	0/0:0,255,255:148:0:99	1/1:255,229,0:76:0:99	1/1:255,255,0:91:0:99	1/1:255,163,0:54:0:99	1/1:255,255,0:132:0:99	1/1:255,255,0:536:0:99	1/1:255,255,0:264:0:99	1/1:255,253,0:84:0:99	1/1:253,51,0:17:0:49	1/1:255,54,0:18:0:52	0/0:0,141,255:47:0:99	0/0:0,138,255:46:0:99	1/1:128,18,0:6:0:16	0/0:0,81,255:27:0:77	1/1:255,144,0:48:0:99	0/0:0,202,255:67:0:99	1/1:255,144,0:48:0:99	1/1:255,84,0:28:0:82	0/0:0,129,255:43:0:99	1/1:251,63,0:21:0:61	1/1:255,226,0:75:0:99	1/1:255,191,0:90:0:99	1/1:255,172,0:57:0:99	0/0:0,126,255:42:0:99	1/1:223,54,0:18:0:52	1/1:255,102,0:34:0:99	0/0:0,255,255:192:0:99
Bd2	49863877	.	A	G	999	PASS	DP=8045;VDB=4.307925e-01;RPB=4.877313e-01;AF1=0.03039;G3=0.963,1.616e-07,0.03704;HWE=0.000124;AC1=3;DP4=3881,3608,95,96;MQ=48;FQ=999;PV4=0.61,1,8.5e-35,1;EFF=INTRON(MODIFIER||||Bradi2g49795|mRNA||Bradi2g49795.1.v2.1|)	GT:PL:DP:SP:GQ	0/0:0,255,255:770:0:99	0/0:0,255,255:150:0:99	0/0:0,132,255:44:0:99	0/0:0,255,255:357:0:99	0/0:0,255,255:122:0:99	0/0:0,255,255:117:0:99	0/0:0,255,255:134:0:99	0/0:0,255,255:102:0:99	0/0:0,255,255:126:0:99	0/0:0,255,255:99:0:99	0/0:0,69,255:23:0:81		0/0:0,255,255:216:0:99	0/0:0,255,255:212:0:99	0/0:0,255,255:149:0:99	0/1:255,14,0:75:4:6	0/0:0,255,255:120:0:99	0/0:0,202,255:67:0:99	0/0:0,255,255:216:0:99	0/0:0,255,255:800:0:99	0/0:0,255,255:392:0:99	0/0:0,255,255:210:0:99	0/0:0,141,255:47:0:99	0/0:0,138,255:46:0:99	0/0:0,151,255:50:0:99	0/0:0,187,255:62:0:99	0/0:0,57,255:19:0:69	0/0:0,81,255:27:0:93	0/0:0,255,255:180:0:99	0/0:0,205,255:68:0:99	0/0:0,255,255:158:0:99	0/0:0,217,255:72:0:99	0/0:0,117,255:39:0:99	0/0:0,217,255:72:0:99	0/0:0,255,255:106:0:99	0/0:0,255,255:116:0:99	0/0:0,255,255:90:0:99	0/0:0,126,255:42:0:99	0/0:0,48,255:16:0:60	0/0:0,229,255:76:0:99	0/0:0,255,255:286:0:99
Bd2	49863929	.	G	C	999	PASS	DP=8513;VDB=2.717643e-02;RPB=-1.609281e+00;AF1=0.01852;G3=0.9815,1.499e-17,0.01852;HWE=0.0016;AC1=2;DP4=3848,3888,216,238;MQ=48;FQ=999;PV4=0.38,8.1e-56,0,0.044;EFF=INTRON(MODIFIER||||Bradi2g49795|mRNA||Bradi2g49795.1.v2.1|)	GT:PL:DP:SP:GQ	0/0:0,255,255:1022:47:99	0/0:0,255,255:165:0:99	0/0:0,126,255:42:0:99	0/0:0,255,255:354:0:99	0/0:0,255,255:127:0:99	0/0:0,255,255:118:0:99	0/0:0,255,255:149:0:99	0/0:0,255,255:105:0:99	0/0:0,255,255:132:0:99	0/0:0,255,255:106:0:99	0/0:0,63,255:21:0:77		0/0:0,255,255:186:0:99	0/0:0,255,255:218:0:99	0/0:0,255,255:160:0:99	0/0:0,255,255:102:0:99	0/0:0,255,255:109:0:99	0/0:0,199,255:66:0:99	0/0:0,255,255:188:0:99	0/0:0,255,255:888:0:99	1/1:255,255,0:440:0:99	0/0:0,255,255:240:0:99	0/0:0,163,255:54:0:99	0/0:0,135,255:45:0:99	0/0:0,175,255:58:0:99	0/0:0,157,255:52:0:99	0/0:0,75,255:25:0:89	0/0:0,63,255:21:0:77	0/0:0,255,255:192:0:99	0/0:0,232,255:77:0:99	0/0:0,255,255:180:0:99	0/0:0,202,255:67:0:99	0/0:0,93,255:31:0:99	0/0:0,202,255:67:0:99	0/0:0,255,255:118:0:99	0/0:0,255,255:136:0:99	0/0:0,255,255:93:0:99	0/0:0,138,255:46:0:99	0/0:0,78,255:26:0:92	0/0:0,217,255:72:0:99	0/0:0,255,255:240:0:99
Bd2	49863933	.	T	C	999	PASS	DP=8680;VDB=1.484676e-02;RPB=1.405864e+00;AF1=0.01852;G3=0.9815,5.758e-18,0.01852;HWE=0.0016;AC1=2;DP4=3898,3954,225,235;MQ=48;FQ=999;PV4=0.77,2.2e-26,0,0.012;EFF=INTRON(MODIFIER||||Bradi2g49795|mRNA||Bradi2g49795.1.v2.1|)	GT:PL:DP:SP:GQ	0/0:0,255,255:1064:0:99	0/0:0,255,255:162:0:99	0/0:0,126,255:42:0:99	0/0:0,255,255:348:0:99	0/0:0,255,255:127:0:99	0/0:0,255,255:123:0:99	0/0:0,255,255:154:0:99	0/0:0,255,255:96:0:99	0/0:0,255,255:126:0:99	0/0:0,255,255:102:0:99	0/0:0,69,255:23:0:83		0/0:0,255,255:192:0:99	0/0:0,255,255:224:0:99	0/0:0,255,255:158:0:99	0/0:0,255,255:103:0:99	0/0:0,255,255:107:0:99	0/0:0,241,255:80:0:99	0/0:0,255,255:196:0:99	0/0:0,255,255:960:0:99	1/1:255,255,0:456:0:99	0/0:0,255,255:252:0:99	0/0:0,151,255:50:0:99	0/0:0,138,255:46:0:99	0/0:0,163,255:54:0:99	0/0:0,144,255:48:0:99	0/0:0,87,255:29:0:99	0/0:0,63,255:21:0:77	0/0:0,255,255:188:0:99	0/0:0,226,255:75:0:99	0/0:0,255,255:174:0:99	0/0:0,202,255:67:0:99	0/0:0,102,255:34:0:99	0/0:0,202,255:67:0:99	0/0:0,255,255:117:0:99	0/0:0,255,255:136:0:99	0/0:0,255,255:96:0:99	0/0:0,144,255:48:0:99	0/0:0,78,255:26:0:92	0/0:0,217,255:72:0:99	0/0:0,255,255:234:3:99
Bd2	49864229	.	A	C	999	PASS	DP=8551;VDB=2.459407e-01;RPB=4.105771e+00;AF1=0.2222;G3=0.7778,4.23e-17,0.2222;HWE=3.92e-14;AC1=24;DP4=2704,2889,957,1002;MQ=47;FQ=999;PV4=0.71,0.0012,3.2e-184,1;EFF=SYNONYMOUS_CODING(LOW|SILENT|Agg/Cgg|R163|Bradi2g49795|mRNA||Bradi2g49795.1.v2.1|Exon_Bd2_49864040_49864275)	GT:PL:DP:SP:GQ	1/1:255,255,0:700:0:99	1/1:255,255,0:97:0:99	1/1:255,181,0:60:0:99	1/1:255,255,0:336:0:99	1/1:255,255,0:126:0:99	1/1:255,255,0:92:0:99	1/1:255,255,0:137:0:99	1/1:255,255,0:97:0:99	1/1:255,255,0:110:0:99	1/1:255,205,0:68:0:99	1/1:255,79,0:40:0:71		0/0:0,255,255:258:0:99	0/0:0,255,255:202:0:99	0/0:0,255,255:153:0:99	0/0:0,255,255:87:0:99	0/0:0,255,255:117:0:99	0/0:0,226,255:75:0:99	0/0:0,255,255:128:0:99	0/0:0,255,255:840:0:99	0/0:0,255,255:432:0:99	0/0:0,255,255:372:0:99	0/0:0,120,255:40:0:99	0/0:0,117,255:39:0:99	0/0:0,129,255:43:0:99	0/0:0,72,255:24:0:74	0/0:0,66,255:22:0:68	0/0:0,117,255:39:0:99	0/0:0,255,255:146:0:99	0/0:0,141,255:47:0:99	0/0:0,255,255:228:0:99	0/0:0,175,255:58:0:99	0/0:0,144,255:48:0:99	0/0:0,255,255:85:0:99	0/0:0,255,255:110:0:99	0/0:0,255,255:114:0:99	0/0:0,244,255:81:0:99	0/0:0,166,255:55:0:99	0/0:0,181,255:60:0:99	0/0:0,154,255:51:0:99	0/0:0,255,255:190:0:99
Bd2	49864258	.	CGGG	CGG	999	PASS	INDEL;IS=992,0.879433;DP=8476;VDB=3.040149e-01;AF1=0.5943;G3=0.4013,0.01382,0.5849;HWE=3.08e-15;AC1=64;DP4=1004,1105,2125,2320;MQ=48;FQ=999;PV4=0.89,1,1,0.00011;EFF=FRAME_SHIFT(HIGH||||Bradi2g49795|mRNA||Bradi2g49795.1.v2.1|Exon_Bd2_49864040_49864275)	GT:PL:DP:SP:GQ	0/1:0,0,0:0:0:3	0/1:19,0,67:4:0:24	0/0:0,151,255:50:0:99	0/0:0,255,255:369:10:99	0/0:0,255,255:123:0:99	0/0:0,227,255:86:0:99	0/0:0,255,255:128:0:99	0/0:0,255,255:98:0:99	0/0:0,255,255:120:0:99	0/0:0,178,255:59:0:99	0/0:0,96,255:32:0:91		1/1:255,255,0:198:0:99	1/1:255,255,0:188:0:99	0/0:0,255,255:127:0:99	1/1:255,255,0:89:0:99	1/1:255,255,0:88:0:99	1/1:255,199,0:66:0:99	1/1:255,255,0:136:0:99	1/1:255,255,0:1008:0:99	1/1:255,255,0:496:0:99	1/1:255,255,0:312:0:99	1/1:255,126,0:42:0:99	1/1:255,111,0:37:0:99	0/0:0,96,255:32:0:91	0/0:0,75,255:25:0:70	1/1:255,60,0:20:0:59	0/0:0,90,255:30:0:85	1/1:255,255,0:136:0:99	0/0:0,132,255:44:0:99	1/1:255,255,0:188:0:99	1/1:255,172,0:57:0:99	0/0:0,141,255:47:0:99	1/1:255,232,0:77:0:99	1/1:255,255,0:102:0:99	1/1:255,255,0:115:2:99	1/1:255,199,0:66:0:99	0/0:0,178,255:59:0:99	1/1:255,132,0:44:0:99	1/1:255,135,0:45:0:99	0/0:0,255,255:170:0:99
Bradi2g49800
Bd2	49867450	.	T	A	999	PASS	DP=7035;VDB=8.070114e-02;RPB=4.298716e+00;AF1=0.5741;G3=0.4259,9.943e-13,0.5741;HWE=9.23e-18;AC1=62;DP4=1145,1520,1228,1738;MQ=46;FQ=999;PV4=0.25,0.00025,1.6e-70,1;EFF=UTR_5_PRIME(MODIFIER||||Bradi2g49800|mRNA||Bradi2g49800.1.v2.1|Bradi2g49800.1.v2.1.five_prime_UTR.1)	GT:PL:DP:SP:GQ	0/0:0,255,255:994:0:99	0/0:0,184,255:61:0:99	0/0:0,193,255:64:0:99	0/0:0,255,255:231:0:99	0/0:0,255,255:92:0:99	0/0:0,255,255:98:0:99	0/0:0,255,255:87:0:99	0/0:0,255,255:94:0:99	0/0:0,255,255:103:0:99	0/0:0,184,255:61:0:99	0/0:0,78,255:27:0:74		1/1:255,255,0:192:0:99	1/1:255,255,0:128:0:99	0/0:0,255,255:106:0:99	1/1:255,157,0:52:0:99	1/1:255,181,0:60:0:99	1/1:255,144,0:48:0:99	1/1:255,241,0:80:0:99	1/1:255,255,0:392:0:99	1/1:255,255,0:352:0:99	1/1:255,255,0:318:0:99	1/1:255,69,0:23:0:67	1/1:255,45,0:15:0:43	0/0:0,63,255:21:0:59	0/0:0,66,255:22:0:62	1/1:255,63,0:21:0:61	0/0:0,90,255:30:0:86	1/1:255,163,0:54:0:99	0/0:0,78,255:26:0:74	1/1:255,255,0:108:0:99	1/1:255,99,0:33:0:97	0/0:0,108,255:36:0:99	1/1:255,172,0:57:0:99	1/1:255,235,0:78:0:99	1/1:255,244,0:94:0:99	1/1:255,154,0:51:0:99	0/0:0,123,255:41:0:99	1/1:255,126,0:42:0:99	1/1:255,154,0:51:0:99	0/0:0,255,255:98:3:99
Bd2	49868220	.	A	G	999	PASS	DP=8115;VDB=4.381164e-01;RPB=6.489296e-01;AF1=0.5741;G3=0.4259,3.464e-13,0.5741;HWE=9.23e-18;AC1=62;DP4=1819,1700,1887,1888;MQ=46;FQ=999;PV4=0.15,0.00028,0,1;EFF=NON_SYNONYMOUS_CODING(MODERATE|MISSENSE|Aag/Gag|K158E|Bradi2g49800|mRNA||Bradi2g49800.1.v2.1|Exon_Bd2_49868024_49868262)	GT:PL:DP:SP:GQ	0/0:0,255,255:1148:0:99	0/0:0,255,255:118:0:99	0/0:0,120,255:40:0:99	0/0:0,255,255:369:0:99	0/0:0,255,255:124:0:99	0/0:0,255,255:107:0:99	0/0:0,255,255:112:0:99	0/0:0,255,255:101:0:99	0/0:0,255,255:95:0:99	0/0:0,255,255:89:0:99	0/0:0,49,255:30:0:45		1/1:255,255,0:252:0:99	1/1:255,255,0:174:0:99	0/0:0,255,255:110:0:99	1/1:255,202,0:67:0:99	1/1:255,196,0:65:0:99	1/1:255,255,0:99:0:99	1/1:255,255,0:180:0:99	1/1:255,255,0:512:0:99	1/1:255,255,0:480:0:99	1/1:255,255,0:234:19:99	1/1:255,151,0:50:0:99	1/1:255,108,0:36:0:99	0/0:0,84,255:28:0:80	0/0:0,99,255:33:0:95	1/1:255,72,0:24:0:70	0/0:0,123,255:41:0:99	1/1:255,255,0:130:0:99	0/0:0,199,255:66:0:99	1/1:255,255,0:142:0:99	1/1:255,166,0:55:0:99	0/0:0,178,255:59:0:99	1/1:255,255,0:87:0:99	1/1:255,227,0:89:0:99	1/1:255,244,0:104:3:99	1/1:255,163,0:54:0:99	0/0:0,148,255:49:0:99	1/1:255,169,0:58:0:99	1/1:255,220,0:73:0:99	0/0:0,255,255:246:0:99
Bd2	49868686	.	G	A	999	StrandBias	DP=9086;VDB=3.590164e-01;RPB=4.162887e+00;AF1=0.5556;G3=0.4444,3.627e-16,0.5556;HWE=7.09e-18;AC1=60;DP4=2190,1635,2339,2261;MQ=46;FQ=999;PV4=4.6e-09,1.2e-10,0,1;EFF=INTRON(MODIFIER||||Bradi2g49800|mRNA||Bradi2g49800.1.v2.1|)	GT:PL:DP:SP:GQ	0/0:0,255,255:1162:0:99	0/0:0,255,255:154:0:99	0/0:0,114,255:38:0:99	0/0:0,255,255:339:0:99	0/0:0,255,255:131:0:99	0/0:0,255,255:117:0:99	0/0:0,255,255:133:0:99	0/0:0,255,255:113:0:99	0/0:0,255,255:129:0:99	0/0:0,255,255:108:0:99	0/0:0,75,255:25:0:71		1/1:255,255,0:240:0:99	1/1:255,255,0:250:0:99	0/0:0,255,255:145:0:99	1/1:255,247,0:82:0:99	1/1:255,255,0:120:0:99	1/1:255,255,0:102:0:99	1/1:255,255,0:168:0:99	1/1:255,255,0:872:0:99	1/1:255,255,0:440:0:99	1/1:255,255,0:252:0:99	1/1:255,114,0:38:0:99	1/1:255,151,0:50:0:99	0/0:0,105,255:35:0:99	0/0:0,138,255:46:0:99	1/1:255,78,0:26:0:76	0/0:0,75,255:25:0:71	1/1:255,255,0:206:0:99	0/0:0,199,255:66:0:99	1/1:255,255,0:170:0:99	1/1:255,223,0:74:0:99	0/0:0,211,255:70:0:99	1/1:255,232,0:77:0:99	1/1:255,255,0:135:0:99	1/1:255,255,0:121:0:99	1/1:255,255,0:99:0:99	0/0:0,129,255:43:0:99	1/1:255,108,0:36:0:99	1/1:255,144,0:48:0:99	0/0:0,255,255:222:0:99
Bd2	49868727	.	T	G	999	PASS	DP=8894;VDB=1.766798e-01;RPB=4.023373e-01;AF1=0.01852;G3=0.9815,2.329e-16,0.01852;HWE=0.0016;AC1=2;DP4=4072,4242,62,57;MQ=47;FQ=999;PV4=0.52,1,1.3e-15,1;EFF=INTRON(MODIFIER||||Bradi2g49800|mRNA||Bradi2g49800.1.v2.1|)	GT:PL:DP:SP:GQ	0/0:0,255,255:1064:0:99	0/0:0,255,255:148:0:99	0/0:0,138,255:46:0:99	0/0:0,255,255:357:0:99	0/0:0,255,255:135:0:99	0/0:0,255,255:116:0:99	0/0:0,255,255:145:0:99	0/0:0,255,255:133:0:99	0/0:0,255,255:140:0:99	0/0:0,255,255:113:0:99	0/0:0,75,255:25:0:89		0/0:0,255,255:186:0:99	0/0:0,255,255:256:0:99	0/0:0,255,255:141:0:99	0/0:0,255,255:90:0:99	0/0:0,255,255:124:0:99	0/0:0,253,255:84:0:99	0/0:0,255,255:188:0:99	0/0:0,255,255:984:0:99	0/0:0,255,255:392:0:99	0/0:0,255,255:270:0:99	0/0:0,93,255:31:0:99	0/0:0,144,255:48:0:99	0/0:0,93,255:31:0:99	0/0:0,132,255:44:0:99	0/0:0,69,255:23:0:83	0/0:0,72,255:24:0:86	0/0:0,255,255:206:0:99	0/0:0,196,255:65:0:99	0/0:0,255,255:180:0:99	0/0:0,226,255:75:0:99	0/0:0,205,255:68:0:99	0/0:0,217,255:72:0:99	0/0:0,255,255:134:0:99	0/0:0,255,255:117:0:99	0/0:0,255,255:102:0:99	0/0:0,120,255:40:0:99	0/0:0,114,255:38:0:99	0/0:0,151,255:50:0:99	0/0:0,255,255:210:0:99
Bd2	49868796	.	T	A	999	PASS	DP=8744;VDB=4.460864e-01;RPB=-1.928834e-01;AF1=0.03704;G3=0.963,5.436e-17,0.03704;HWE=3.53e-05;AC1=4;DP4=4464,3555,116,105;MQ=48;FQ=999;PV4=0.37,1,4.3e-25,1;EFF=INTRON(MODIFIER||||Bradi2g49800|mRNA||Bradi2g49800.1.v2.1|)	GT:PL:DP:SP:GQ	0/0:0,255,255:1204:0:99	0/0:0,255,255:148:0:99	0/0:0,163,255:54:0:99	0/0:0,255,255:351:0:99	0/0:0,255,255:119:0:99	0/0:0,255,255:117:0:99	0/0:0,255,255:127:0:99	0/0:0,255,255:112:0:99	0/0:0,255,255:140:0:99	0/0:0,244,255:81:0:99	0/0:0,75,255:25:0:86		0/0:0,255,255:270:0:99	0/0:0,255,255:214:0:99	1/1:255,255,0:132:0:99	0/0:0,255,255:90:0:99	0/0:0,255,255:111:0:99	0/0:0,255,255:92:0:99	0/0:0,255,255:200:0:99	0/0:0,255,255:832:0:99	0/0:0,255,255:464:0:99	0/0:0,255,255:270:0:99	0/0:0,120,255:40:0:99	0/0:0,172,255:57:0:99	0/0:0,111,255:37:0:99	0/0:0,123,255:41:0:99	0/0:0,111,255:37:0:99	0/0:0,69,255:23:0:80	0/0:0,255,255:166:0:99	0/0:0,157,255:52:0:99	0/0:0,255,255:166:0:99	0/0:0,229,255:76:0:99	0/0:0,172,255:57:0:99	0/0:0,235,255:78:0:99	0/0:0,255,255:119:0:99	0/0:0,255,255:111:0:99	0/0:0,255,255:99:0:99	0/0:0,148,255:49:0:99	0/0:0,66,255:22:0:77	0/0:0,169,255:56:0:99	0/0:0,255,255:184:0:99
Bd2	49868848	.	A	G	999	StrandBias	DP=9335;VDB=3.196516e-01;RPB=1.689743e+00;AF1=0.5741;G3=0.4259,8.722e-17,0.5741;HWE=9.23e-18;AC1=62;DP4=2126,1846,2621,1910;MQ=45;FQ=999;PV4=6.8e-05,1,0,1;EFF=INTRON(MODIFIER||||Bradi2g49800|mRNA||Bradi2g49800.1.v2.1|)	GT:PL:DP:SP:GQ	0/0:0,255,255:1484:0:99	0/0:0,255,255:156:0:99	0/0:0,169,255:56:0:99	0/0:0,255,255:345:0:99	0/0:0,255,255:98:0:99	0/0:0,255,255:126:0:99	0/0:0,255,255:130:0:99	0/0:0,255,255:108:0:99	0/0:0,255,255:130:0:99	0/0:0,226,255:75:0:99	0/0:0,81,255:27:0:77		1/1:255,255,0:336:0:99	1/1:255,255,0:200:0:99	0/0:0,255,255:145:0:99	1/1:255,232,0:77:0:99	1/1:255,255,0:90:0:99	1/1:255,255,0:97:0:99	1/1:255,255,0:204:0:99	1/1:255,255,0:728:0:99	1/1:255,255,0:464:0:99	1/1:255,255,0:276:0:99	1/1:255,132,0:45:0:99	1/1:255,178,0:59:0:99	0/0:0,123,255:41:0:99	0/0:0,151,255:50:0:99	1/1:255,120,0:40:0:99	0/0:0,75,255:25:0:71	1/1:255,255,0:174:0:99	0/0:0,217,255:72:0:99	1/1:255,255,0:164:0:99	1/1:255,232,0:77:0:99	0/0:0,163,255:54:0:99	1/1:255,232,0:77:0:99	1/1:255,255,0:111:0:99	1/1:255,251,0:130:0:99	1/1:255,255,0:90:0:99	0/0:0,169,255:56:0:99	1/1:255,108,0:36:0:99	1/1:255,163,0:54:0:99	0/0:0,255,255:208:0:99
Bd2	49868902	.	C	T	999	PASS	DP=8981;VDB=3.408942e-01;RPB=-1.134893e+00;AF1=0.5741;G3=0.4259,8.751e-13,0.5741;HWE=9.23e-18;AC1=62;DP4=1804,1927,2229,2100;MQ=45;FQ=999;PV4=0.0052,1.5e-12,0,1;EFF=SYNONYMOUS_CODING(LOW|SILENT|tgC/tgT|C249|Bradi2g49800|mRNA||Bradi2g49800.1.v2.1|Exon_Bd2_49868866_49869049)	GT:PL:DP:SP:GQ	0/0:0,255,255:1316:0:99	0/0:0,255,255:148:0:99	0/0:0,47,255:40:3:43	0/0:0,255,255:339:0:99	0/0:0,255,255:123:0:99	0/0:0,255,255:103:0:99	0/0:0,255,255:129:0:99	0/0:0,255,255:96:0:99	0/0:0,255,255:110:0:99	0/0:0,232,255:77:0:99	0/0:0,69,255:23:0:65		1/1:255,255,0:354:0:99	1/1:255,255,0:166:0:99	0/0:0,255,255:135:0:99	1/1:255,241,0:80:0:99	1/1:255,232,0:77:0:99	1/1:255,255,0:87:0:99	1/1:255,255,0:128:0:99	1/1:255,255,0:744:0:99	1/1:255,255,0:488:0:99	1/1:255,255,0:276:0:99	1/1:255,102,0:34:0:99	1/1:255,166,0:55:0:99	0/0:0,132,255:44:0:99	0/0:0,175,255:58:0:99	1/1:255,114,0:38:0:99	0/0:0,114,255:38:0:99	1/1:255,255,0:170:0:99	0/0:0,229,255:76:0:99	1/1:255,255,0:160:0:99	1/1:255,183,0:67:0:99	0/0:0,166,255:55:0:99	1/1:255,226,0:75:0:99	1/1:255,255,0:96:0:99	1/1:255,219,0:96:0:99	1/1:255,255,0:93:0:99	0/0:0,135,255:45:0:99	1/1:255,120,0:40:0:99	1/1:255,135,0:45:0:99	0/0:0,255,255:198:3:99
Bd2	49869056	.	A	C	999	PASS	DP=9599;VDB=4.657802e-01;RPB=1.548529e+00;AF1=0.009259;AC1=1;DP4=4477,4422,50,58;MQ=49;FQ=999;PV4=0.44,0.22,1.4e-13,1;EFF=INTRON(MODIFIER||||Bradi2g49800|mRNA||Bradi2g49800.1.v2.1|)	GT:PL:DP:SP:GQ	0/0:0,255,255:1218:0:99	0/0:0,255,255:177:0:99	0/0:0,126,255:42:0:99	0/0:0,255,255:432:0:99	0/0:0,255,255:136:0:99	0/0:0,255,255:106:0:99	0/0:0,255,255:149:0:99	0/0:0,255,255:111:0:99	0/0:0,255,255:114:0:99	0/0:0,255,255:88:0:99	0/0:0,93,255:31:0:99		0/0:0,255,255:360:15:99	0/0:0,255,255:220:7:99	0/0:0,255,255:151:0:99	0/0:0,255,255:85:0:99	0/0:0,255,255:121:0:99	0/0:0,255,255:97:0:99	0/0:0,255,255:188:8:99	0/0:0,255,255:1144:0:99	0/0:0,255,255:560:0:99	0/0:0,255,255:288:0:99	0/0:0,120,255:40:0:99	0/0:0,126,255:42:0:99	0/0:0,111,255:37:0:99	0/0:0,193,255:64:0:99	0/0:0,81,255:27:0:98	0/0:0,99,255:33:0:99	0/0:0,255,255:182:0:99	0/0:0,199,255:66:0:99	0/0:0,255,255:166:0:99	0/0:0,244,255:81:0:99	0/0:0,169,255:56:0:99	0/0:0,220,255:73:0:99	0/0:0,255,255:128:0:99	0/0:0,255,255:104:0:99	0/0:0,217,255:72:0:99	0/0:0,172,255:57:0:99	0/0:0,120,255:40:0:99	0/0:0,157,255:52:0:99	0/0:0,255,255:216:0:99
Bd2	49869139	.	A	C	999	PASS	DP=8924;VDB=3.587332e-01;RPB=-1.383746e+00;AF1=0.5741;G3=0.4259,7.174e-14,0.5741;HWE=9.23e-18;AC1=62;DP4=1803,1900,2202,2341;MQ=46;FQ=999;PV4=0.86,0.098,0,1;EFF=INTRON(MODIFIER||||Bradi2g49800|mRNA||Bradi2g49800.1.v2.1|)	GT:PL:DP:SP:GQ	0/0:0,255,255:1092:0:99	0/0:0,255,255:184:0:99	0/0:0,151,255:50:0:99	0/0:0,255,255:336:0:99	0/0:0,255,255:119:0:99	0/0:0,255,255:133:0:99	0/0:0,255,255:154:0:99	0/0:0,255,255:114:0:99	0/0:0,255,255:140:0:99	0/0:0,255,255:85:0:99	0/0:0,87,255:29:0:83		1/1:255,255,0:252:0:99	1/1:255,255,0:190:0:99	0/0:0,255,255:134:0:99	1/1:255,229,0:76:0:99	1/1:255,255,0:90:0:99	1/1:255,255,0:97:0:99	1/1:255,255,0:212:0:99	1/1:255,255,0:864:0:99	1/1:255,255,0:480:0:99	1/1:255,255,0:240:0:99	1/1:255,120,0:40:0:99	1/1:255,135,0:45:0:99	0/0:0,132,255:44:0:99	0/0:0,157,255:52:0:99	1/1:255,60,0:20:0:58	0/0:0,75,255:25:0:71	1/1:255,255,0:206:0:99	0/0:0,193,255:64:0:99	1/1:255,255,0:134:0:99	1/1:255,255,0:97:0:99	0/0:0,172,255:57:0:99	1/1:255,255,0:95:0:99	1/1:255,248,0:121:2:99	1/1:255,238,0:101:6:99	1/1:255,226,0:75:0:99	0/0:0,154,255:51:0:99	1/1:255,187,0:62:0:99	1/1:255,141,0:47:0:99	0/0:0,255,255:258:0:99
Bd2	49869170	.	A	G	999	PASS	DP=8815;VDB=5.022805e-01;RPB=-5.621247e-01;AF1=0.03704;G3=0.963,1.72e-16,0.03704;HWE=3.53e-05;AC1=4;DP4=3796,4274,131,125;MQ=47;FQ=999;PV4=0.2,1,3e-12,1;EFF=INTRON(MODIFIER||||Bradi2g49800|mRNA||Bradi2g49800.1.v2.1|)	GT:PL:DP:SP:GQ	0/0:0,255,255:1022:0:99	0/0:0,255,255:182:0:99	0/0:0,157,255:52:0:99	0/0:0,255,255:345:0:99	0/0:0,255,255:126:0:99	0/0:0,255,255:127:0:99	0/0:0,255,255:151:0:99	0/0:0,255,255:122:0:99	0/0:0,255,255:122:0:99	0/0:0,238,255:79:0:99	0/0:0,90,255:30:0:99		0/0:0,255,255:270:0:99	0/0:0,255,255:172:0:99	1/1:255,255,0:138:0:99	0/0:0,255,255:96:0:99	0/0:0,255,255:90:0:99	0/0:0,255,255:95:0:99	0/0:0,255,255:188:0:99	0/0:0,255,255:1016:0:99	0/0:0,255,255:416:0:99	0/0:0,255,255:282:0:99	0/0:0,120,255:40:0:99	0/0:0,129,255:43:0:99	0/0:0,138,255:46:0:99	0/0:0,163,255:54:0:99	0/0:0,57,255:19:0:68	0/0:0,81,255:27:0:92	0/0:0,255,255:202:0:99	0/0:0,208,255:69:0:99	0/0:0,255,255:142:0:99	0/0:0,255,255:87:0:99	0/0:0,166,255:55:0:99	0/0:0,255,255:100:0:99	0/0:0,255,255:121:0:99	0/0:0,255,255:115:0:99	0/0:0,255,255:96:0:99	0/0:0,138,255:46:0:99	0/0:0,151,255:50:0:99	0/0:0,144,255:48:0:99	0/0:0,255,255:244:0:99
Bd2	49869225	.	A	G	999	PASS	DP=8800;VDB=4.721636e-01;RPB=-1.119535e-01;AF1=0.09259;G3=0.9074,3.286e-16,0.09259;HWE=7.83e-09;AC1=10;DP4=3531,4247,302,288;MQ=48;FQ=999;PV4=0.0069,1,2.6e-52,1;EFF=INTRON(MODIFIER||||Bradi2g49800|mRNA||Bradi2g49800.1.v2.1|)	GT:PL:DP:SP:GQ	0/0:0,255,255:1022:0:99	0/0:0,255,255:183:0:99	0/0:0,132,255:44:0:99	0/0:0,255,255:393:0:99	1/1:255,255,0:132:0:99	1/1:255,255,0:94:0:99	1/1:255,255,0:144:0:99	1/1:255,255,0:109:0:99	0/0:0,255,255:102:0:99	0/0:0,255,255:86:0:99	0/0:0,93,255:31:0:99		0/0:0,255,255:294:0:99	0/0:0,255,255:182:0:99	0/0:0,255,255:128:0:99	0/0:0,255,255:93:0:99	0/0:0,244,255:81:0:99	0/0:0,253,255:84:0:99	0/0:0,255,255:240:0:99	0/0:0,255,255:1136:0:99	0/0:0,255,255:376:0:99	0/0:0,255,255:210:0:99	0/0:0,99,255:33:0:99	0/0:0,143,255:59:0:99	0/0:0,154,255:51:0:99	0/0:0,144,255:48:0:99	0/0:0,57,255:19:0:64	0/0:0,90,255:31:0:97	0/0:0,255,255:176:0:99	0/0:0,193,255:64:0:99	0/0:0,255,255:160:0:99	0/0:0,220,255:73:0:99	0/0:0,141,255:47:0:99	0/0:0,250,255:83:0:99	0/0:0,255,255:122:3:99	0/0:0,242,255:125:14:99	0/0:0,255,255:90:0:99	0/0:0,148,255:49:0:99	0/0:0,84,255:28:0:91	0/0:0,175,255:58:0:99	0/0:0,255,255:260:0:99
Bd2	49869437	.	ATTTTTTTTTT	ATTTTTTTT	999	PASS	INDEL;IS=90,0.818182;DP=8450;VDB=2.644518e-01;AF1=0.03774;G3=0.9623,8.541e-09,0.03774;HWE=3.68e-05;AC1=4;DP4=3396,2853,223,212;MQ=49;FQ=999;PV4=0.21,1,1,1;EFF=INTRON(MODIFIER||||Bradi2g49800|mRNA||Bradi2g49800.1.v2.1|)	GT:PL:DP:SP:GQ	0/0:0,255,111:672:5:99	0/0:0,255,91:118:0:99	0/0:0,126,73:42:0:99	0/0:0,255,134:261:0:99	0/0:0,255,97:125:3:99	0/0:0,255,92:114:0:99	0/0:0,255,96:136:0:99	0/0:0,255,87:99:0:99	0/0:0,255,78:99:0:99	0/0:0,166,85:55:0:99	0/0:0,66,89:22:0:77		0/0:0,255,66:120:33:94	0/0:0,255,104:194:0:99	0/0:0,255,96:149:0:99	1/1:199,227,0:98:0:99	0/0:0,255,85:95:0:99	0/0:0,120,70:41:0:98	0/0:0,255,115:152:6:99	0/0:0,255,132:776:39:99	0/0:0,255,108:272:12:99	0/0:0,255,88:198:32:99	0/0:0,93,97:31:0:99	0/0:0,123,82:41:0:99	0/0:0,96,96:32:0:99	0/0:0,141,93:48:0:99	0/0:0,81,88:28:0:92	0/0:0,99,74:33:0:99	0/0:0,255,113:188:6:99	0/0:0,229,84:77:0:99	0/0:0,255,104:140:3:99	0/0:0,135,91:45:0:99	0/0:0,99,71:34:0:99	0/0:0,220,90:75:6:99	0/0:0,255,81:103:0:99	0/0:0,255,88:133:0:99	0/0:0,253,80:84:0:99	0/0:0,93,71:33:3:98	0/0:0,90,71:34:6:97	0/0:0,172,83:58:0:99	0/0:0,255,104:186:0:99
Bd2	49869625	.	A	T	999	EndDistBias	DP=8329;VDB=5.245289e-01;RPB=3.326169e+00;AF1=0.03704;G3=0.963,4.381e-16,0.03704;HWE=3.53e-05;AC1=4;DP4=3318,3415,611,500;MQ=48;FQ=999;PV4=0.00042,2.2e-22,0,7.8e-07;EFF=INTRON(MODIFIER||||Bradi2g49800|mRNA||Bradi2g49800.1.v2.1|)	GT:PL:DP:SP:GQ	1/1:255,255,0:966:0:99	1/1:255,255,0:140:0:99	0/0:0,163,255:54:0:99	0/0:0,255,255:300:0:99	0/0:0,255,255:140:0:99	0/0:0,255,255:115:0:99	0/0:0,255,255:146:0:99	0/0:0,255,255:109:0:99	0/0:0,255,255:109:0:99	0/0:0,235,255:79:0:99	0/0:0,54,255:18:0:65		0/0:0,255,255:276:0:99	0/0:0,255,255:184:0:99	0/0:0,255,255:111:0:99	0/0:0,255,255:87:0:99	0/0:0,255,255:101:0:99	0/0:0,157,255:52:0:99	0/0:0,255,255:244:0:99	0/0:0,255,255:856:0:99	0/0:0,255,255:424:0:99	0/0:0,255,255:306:0:99	0/0:0,90,255:30:0:99	0/0:0,169,255:56:0:99	0/0:0,108,255:36:0:99	0/0:0,175,255:58:0:99	0/0:0,78,255:26:0:89	0/0:0,154,255:51:0:99	0/0:0,255,255:194:0:99	0/0:0,166,255:55:0:99	0/0:0,255,255:156:0:99	0/0:0,199,255:66:0:99	0/0:0,184,255:62:0:99	0/0:0,235,255:78:0:99	0/0:0,255,255:94:0:99	0/0:0,255,255:114:0:99	0/0:0,190,255:63:0:99	0/0:0,184,255:61:0:99	0/0:0,157,255:52:0:99	0/0:0,138,255:46:0:99	0/0:0,255,255:182:0:99
Bd2	49869734	.	A	G	999	StrandBias	DP=8888;VDB=1.139198e-01;RPB=-5.262393e+00;AF1=0.5741;G3=0.4259,9.131e-16,0.5741;HWE=9.23e-18;AC1=62;DP4=2079,1702,2031,2300;MQ=46;FQ=999;PV4=3.9e-13,0.0016,0,1;EFF=INTRON(MODIFIER||||Bradi2g49800|mRNA||Bradi2g49800.1.v2.1|)	GT:PL:DP:SP:GQ	0/0:0,255,255:1092:0:99	0/0:0,255,255:190:0:99	0/0:0,144,255:48:0:99	0/0:0,255,255:339:0:99	0/0:0,255,255:134:0:99	0/0:0,255,255:116:0:99	0/0:0,255,255:170:0:99	0/0:0,255,255:106:0:99	0/0:0,255,255:114:0:99	0/0:0,255,255:87:0:99	0/0:0,84,255:28:0:80		1/1:255,255,0:168:0:99	1/1:255,255,0:248:8:99	0/0:0,255,255:192:0:99	1/1:255,255,0:95:0:99	1/1:255,255,0:95:0:99	1/1:255,196,0:65:0:99	1/1:255,255,0:208:0:99	1/1:255,255,0:824:0:99	1/1:255,255,0:384:0:99	1/1:255,255,0:246:0:99	1/1:255,96,0:32:0:94	1/1:255,178,0:59:0:99	0/0:0,99,255:41:0:95	0/0:0,178,255:59:0:99	1/1:255,60,0:20:0:58	0/0:0,99,255:33:0:95	1/1:255,255,0:174:0:99	0/0:0,202,255:67:0:99	1/1:255,255,0:184:0:99	1/1:255,253,0:84:0:99	0/0:0,187,255:62:0:99	1/1:255,247,0:82:0:99	1/1:255,246,0:95:0:99	1/1:255,219,0:109:2:99	1/1:255,255,0:93:0:99	0/0:0,148,255:49:0:99	1/1:255,102,0:34:0:99	1/1:255,178,0:59:0:99	0/0:0,255,255:232:0:99
Bd2	49869978	.	A	G	999	PASS	DP=8493;VDB=6.963208e-02;RPB=1.245615e+00;AF1=0.03704;G3=0.963,3.918e-18,0.03704;HWE=3.53e-05;AC1=4;DP4=3954,3729,96,118;MQ=48;FQ=999;PV4=0.061,1,1.2e-16,1;EFF=SYNONYMOUS_CODING(LOW|SILENT|ggA/ggG|G370|Bradi2g49800|mRNA||Bradi2g49800.1.v2.1|Exon_Bd2_49869927_49870526)	GT:PL:DP:SP:GQ	0/0:0,255,255:994:0:99	0/0:0,255,255:104:0:99	0/0:0,114,255:38:0:99	0/0:0,255,255:300:0:99	0/0:0,255,255:119:0:99	0/0:0,255,255:123:0:99	0/0:0,255,255:141:0:99	0/0:0,255,255:89:0:99	0/0:0,255,255:108:0:99	0/0:0,255,255:87:0:99	0/0:0,69,255:23:0:80		0/0:0,255,255:234:0:99	0/0:0,255,255:198:0:99	1/1:255,255,0:121:0:99	0/0:0,235,255:78:0:99	0/0:0,255,255:104:0:99	0/0:0,238,255:79:0:99	0/0:0,255,255:128:0:99	0/0:0,255,255:960:0:99	0/0:0,255,255:536:0:99	0/0:0,255,255:306:0:99	0/0:0,102,255:34:0:99	0/0:0,114,255:38:0:99	0/0:0,90,255:30:0:99	0/0:0,154,255:51:0:99	0/0:0,66,255:22:0:77	0/0:0,205,255:68:0:99	0/0:0,255,255:192:0:99	0/0:0,172,255:57:0:99	0/0:0,255,255:166:0:99	0/0:0,193,255:64:0:99	0/0:0,132,255:44:0:99	0/0:0,232,255:77:0:99	0/0:0,255,255:98:0:99	0/0:0,255,255:110:0:99	0/0:0,255,255:108:0:99	0/0:0,135,255:45:0:99	0/0:0,193,255:64:0:99	0/0:0,190,255:63:0:99	0/0:0,255,255:208:0:99
Bd2	49869980	.	C	T	999	StrandBias	DP=8398;VDB=4.129213e-01;RPB=1.837369e+00;AF1=0.1389;G3=0.8519,0.01852,0.1296;HWE=4.68e-09;AC1=15;DP4=3750,3325,285,444;MQ=48;FQ=999;PV4=8.4e-13,0.054,6.4e-51,1;EFF=NON_SYNONYMOUS_CODING(MODERATE|MISSENSE|gCg/gTg|A371V|Bradi2g49800|mRNA||Bradi2g49800.1.v2.1|Exon_Bd2_49869927_49870526)	GT:PL:DP:SP:GQ	0/0:0,255,255:938:0:99	0/0:0,255,255:107:0:99	0/0:0,108,255:36:0:99	0/0:0,255,255:306:0:99	0/0:0,255,255:116:0:99	0/0:0,255,255:125:0:99	0/0:0,255,255:144:0:99	0/0:0,255,255:96:0:99	0/0:0,255,255:114:0:99	0/0:0,253,255:84:0:99	0/0:0,63,255:21:0:68		0/0:0,255,255:222:0:99	0/0:0,255,255:196:0:99	0/0:0,255,255:122:0:99	0/0:0,128,255:76:0:99	0/0:0,255,255:102:0:99	1/1:255,235,0:78:0:99	0/0:0,255,255:132:0:99	0/0:0,255,255:984:0:99	0/0:0,255,255:544:0:99	0/0:0,255,255:270:0:99	0/0:0,99,255:33:0:99	0/0:0,105,255:35:0:99	0/0:0,96,255:32:0:99	0/0:0,154,255:51:0:99	0/0:0,63,255:21:0:68	0/0:0,202,255:67:0:99	0/0:0,255,255:184:0:99	0/0:0,166,255:55:0:99	0/0:0,255,255:164:0:99	0/0:0,196,255:65:0:99	0/0:0,129,255:43:0:99	0/0:0,232,255:77:0:99	1/1:255,249,0:94:0:99	1/1:255,213,0:104:5:99	0/0:0,255,255:111:0:99	0/0:0,132,255:44:0:99	0/0:0,199,255:66:0:99	0/0:0,196,255:65:0:99	0/0:0,255,255:208:0:99
Bd2	49870299	.	G	A	999	PASS	DP=8405;VDB=2.641699e-01;RPB=-6.172246e-01;AF1=0.01852;G3=0.9815,5.552e-22,0.01852;HWE=0.0016;AC1=2;DP4=4128,3601,40,56;MQ=49;FQ=999;PV4=0.024,1,4.3e-10,1;EFF=SYNONYMOUS_CODING(LOW|SILENT|acG/acA|T477|Bradi2g49800|mRNA||Bradi2g49800.1.v2.1|Exon_Bd2_49869927_49870526)	GT:PL:DP:SP:GQ	0/0:0,255,255:1176:0:99	0/0:0,255,255:155:0:99	0/0:0,151,255:50:0:99	0/0:0,255,255:387:0:99	0/0:0,255,255:120:0:99	0/0:0,255,255:115:0:99	0/0:0,255,255:123:0:99	0/0:0,255,255:101:0:99	0/0:0,255,255:111:0:99	0/0:0,244,255:81:0:99	0/0:0,93,255:31:0:99		0/0:0,255,255:282:0:99	0/0:0,255,255:224:0:99	0/0:0,255,255:121:0:99	0/0:0,232,255:77:0:99	0/0:0,255,255:94:0:99	0/0:0,163,255:54:0:99	0/0:0,255,255:128:0:99	0/0:0,255,255:696:0:99	0/0:0,255,255:544:0:99	0/0:0,255,255:222:0:99	0/0:0,120,255:40:0:99	0/0:0,117,255:39:0:99	0/0:0,123,255:41:0:99	0/0:0,111,255:37:0:99	0/0:0,87,255:29:0:99	0/0:0,138,255:46:0:99	0/0:0,255,255:170:0:99	0/0:0,166,255:55:0:99	0/0:0,255,255:150:0:99	0/0:0,178,255:59:0:99	0/0:0,163,255:54:0:99	0/0:0,226,255:75:0:99	0/0:0,214,255:71:0:99	0/0:0,255,255:87:0:99	0/0:0,255,255:105:0:99	0/0:0,144,255:48:0:99	0/0:0,138,255:46:0:99	0/0:0,148,255:49:0:99	0/0:0,255,255:204:0:99
Bd2	49870521	.	T	C	999	EndDistBias	DP=8041;VDB=3.509445e-01;RPB=6.822543e+00;AF1=0.01852;G3=0.9815,4.759e-22,0.01852;HWE=0.0016;AC1=2;DP4=2870,3788,449,532;MQ=48;FQ=999;PV4=0.12,9.4e-69,1.3e-289,1.7e-08;EFF=SYNONYMOUS_CODING(LOW|SILENT|aaT/aaC|N551|Bradi2g49800|mRNA||Bradi2g49800.1.v2.1|Exon_Bd2_49869927_49870526)	GT:PL:DP:SP:GQ	1/1:255,255,0:980:0:99	0/0:0,255,255:134:0:99	0/0:0,138,255:46:0:99	0/0:0,255,255:342:0:99	0/0:0,255,255:108:0:99	0/0:0,255,255:102:0:99	0/0:0,255,255:119:0:99	0/0:0,255,255:98:0:99	0/0:0,255,255:105:0:99	0/0:0,220,255:73:0:99	0/0:0,87,255:29:0:99		0/0:0,255,255:246:0:99	0/0:0,255,255:192:0:99	0/0:0,255,255:108:0:99	0/0:0,232,255:77:0:99	0/0:0,255,255:94:0:99	0/0:0,255,255:102:0:99	0/0:0,255,255:176:0:99	0/0:0,255,255:712:0:99	0/0:0,255,255:512:0:99	0/0:0,255,255:282:0:99	0/0:0,141,255:47:0:99	0/0:0,151,255:50:0:99	0/0:0,114,255:38:0:99	0/0:0,126,255:42:0:99	0/0:0,87,255:29:0:99	0/0:0,129,255:43:0:99	0/0:0,255,255:174:0:99	0/0:0,138,255:46:0:99	0/0:0,255,255:180:0:99	0/0:0,235,255:78:0:99	0/0:0,117,255:39:0:99	0/0:0,217,255:72:0:99	0/0:0,255,255:104:0:99	0/0:0,255,255:118:0:99	0/0:0,255,255:93:0:99	0/0:0,151,255:50:0:99	0/0:0,108,255:36:0:99	0/0:0,202,255:67:0:99	0/0:0,255,255:206:0:99
Bd2	49870892	.	G	C	999	PASS	DP=7533;VDB=2.594064e-01;RPB=-3.670826e-01;AF1=0.01852;G3=0.9815,1.498e-14,0.01852;HWE=0.0016;AC1=2;DP4=3220,3492,52,42;MQ=47;FQ=999;PV4=0.18,0.014,7e-06,1;EFF=UTR_3_PRIME(MODIFIER||||Bradi2g49800|mRNA||Bradi2g49800.1.v2.1|Bradi2g49800.1.v2.1.three_prime_UTR.1)	GT:PL:DP:SP:GQ	0/0:0,255,255:938:0:99	0/0:0,255,255:135:0:99	0/0:0,108,255:36:0:99	0/0:0,255,255:285:0:99	0/0:0,255,255:89:0:99	0/0:0,255,255:96:0:99	0/0:0,255,255:90:0:99	0/0:0,232,255:77:0:99	0/0:0,217,255:72:0:99	0/0:0,205,255:68:0:99	0/0:0,57,255:19:0:71		0/0:0,255,255:180:0:99	0/0:0,255,255:152:0:99	1/1:255,250,0:83:0:99	0/0:0,184,255:61:0:99	0/0:0,223,255:74:0:99	0/0:0,202,255:67:0:99	0/0:0,255,255:152:0:99	0/0:0,255,255:744:0:99	0/0:0,255,255:464:0:99	0/0:0,255,255:300:20:99	0/0:0,108,255:36:0:99	0/0:0,120,255:40:0:99	0/0:0,84,255:28:0:98	0/0:0,190,255:63:0:99	0/0:0,72,255:24:0:86	0/0:0,99,255:33:0:99	0/0:0,255,255:188:3:99	0/0:0,172,255:57:0:99	0/0:0,255,255:172:0:99	0/0:0,193,255:64:0:99	0/0:0,148,255:49:0:99	0/0:0,175,255:58:0:99	0/0:0,255,255:86:0:99	0/0:0,255,255:98:0:99	0/0:0,244,255:81:0:99	0/0:0,129,255:43:0:99	0/0:0,78,255:26:0:92	0/0:0,178,255:59:0:99	0/0:0,255,255:182:0:99
Bd2	49870925	.	T	C	999	PASS	DP=7471;VDB=3.404852e-01;RPB=-2.604658e+00;AF1=0.5741;G3=0.4259,4.733e-14,0.5741;HWE=9.25e-18;AC1=62;DP4=1249,1551,1723,2324;MQ=45;FQ=999;PV4=0.097,0.0019,0,1;EFF=UTR_3_PRIME(MODIFIER||||Bradi2g49800|mRNA||Bradi2g49800.1.v2.1|Bradi2g49800.1.v2.1.three_prime_UTR.1)	GT:PL:DP:SP:GQ	0/0:0,255,255:784:29:99	0/0:0,255,255:146:0:99	0/0:0,120,255:40:0:99	0/0:0,255,255:249:0:99	0/0:0,250,255:83:0:99	0/0:0,255,255:96:0:99	0/0:0,255,255:95:0:99	0/0:0,244,255:81:0:99	0/0:0,232,255:77:0:99	0/0:0,199,255:66:0:99	0/0:0,31,255:20:0:27		1/1:255,255,0:210:46:99	1/1:255,255,0:128:0:99	0/0:0,255,255:104:0:99	1/1:255,184,0:61:0:99	1/1:255,217,0:72:0:99	1/1:255,138,0:46:0:99	1/1:255,255,0:160:0:99	1/1:255,255,0:824:0:99	1/1:255,255,0:488:0:99	1/1:255,255,0:366:0:99	1/1:255,111,0:37:0:99	1/1:255,120,0:40:0:99	0/0:0,102,255:34:0:98	0/0:0,187,255:62:0:99	1/1:255,63,0:21:0:61	0/0:0,81,255:27:0:77	1/1:255,255,0:178:0:99	0/0:0,184,255:61:0:99	1/1:255,255,0:156:0:99	1/1:255,190,0:63:0:99	0/0:0,138,255:46:0:99	1/1:255,208,0:69:0:99	1/1:255,218,0:86:0:99	1/1:255,255,0:104:0:99	1/1:255,255,0:102:0:99	0/0:0,108,255:36:0:99	1/1:255,84,0:28:0:82	1/1:255,144,0:48:0:99	0/0:0,255,255:206:0:99
Bd2	49870950	.	GTT	GTTT	999	PASS	INDEL;IS=976,0.903704;DP=7683;VDB=4.529162e-01;AF1=0.6111;G3=0.3889,2.869e-13,0.6111;HWE=1.97e-17;AC1=66;DP4=1106,1435,1919,2440;MQ=45;FQ=999;PV4=0.71,1,0,1;EFF=UTR_3_PRIME(MODIFIER||||Bradi2g49800|mRNA||Bradi2g49800.1.v2.1|Bradi2g49800.1.v2.1.three_prime_UTR.1)	GT:PL:DP:SP:GQ	0/0:0,255,255:770:0:99	0/0:0,255,255:140:0:99	0/0:0,151,255:50:0:99	0/0:0,255,255:231:0:99	0/0:0,232,255:77:0:99	0/0:0,255,255:86:0:99	0/0:0,255,255:98:0:99	0/0:0,202,255:67:0:99	0/0:0,232,255:77:0:99	0/0:0,208,255:69:0:99	0/0:0,57,251:19:0:52		1/1:255,255,0:168:0:99	1/1:255,255,0:142:0:99	1/1:255,255,0:89:0:99	1/1:255,223,0:74:0:99	1/1:255,193,0:64:0:99	1/1:255,126,0:42:0:99	1/1:255,255,0:200:0:99	1/1:255,255,0:1032:0:99	1/1:255,255,0:432:0:99	1/1:255,255,0:360:0:99	1/1:255,114,0:38:0:99	1/1:255,135,0:45:0:99	0/0:0,105,255:35:0:99	0/0:0,199,255:66:0:99	1/1:255,51,0:17:0:50	0/0:0,72,255:24:0:67	1/1:255,255,0:180:0:99	0/0:0,187,255:62:0:99	1/1:255,255,0:138:0:99	1/1:255,214,0:71:0:99	0/0:0,126,255:42:0:99	1/1:255,205,0:68:0:99	1/1:255,191,0:74:0:99	1/1:255,255,0:110:0:99	1/1:255,255,0:87:0:99	0/0:0,90,255:30:0:85	1/1:255,78,0:26:0:77	1/1:255,138,0:46:0:99	0/0:0,255,255:208:0:99
Bd2	49870957	.	A	C	999	SnpGap	DP=7555;VDB=2.068243e-01;RPB=4.279542e+00;AF1=0.05555;G3=0.9444,3.778e-12,0.05556;HWE=1.48e-06;AC1=6;DP4=2933,3885,71,127;MQ=45;FQ=999;PV4=0.049,1,2.5e-192,1;EFF=UTR_3_PRIME(MODIFIER||||Bradi2g49800|mRNA||Bradi2g49800.1.v2.1|Bradi2g49800.1.v2.1.three_prime_UTR.1)	GT:PL:DP:SP:GQ	0/0:0,255,255:784:0:99	0/0:0,255,255:145:0:99	0/0:0,157,255:52:0:99	0/0:0,255,255:246:0:99	0/0:0,235,255:78:0:99	0/0:0,255,255:92:0:99	0/0:0,255,255:107:0:99	0/0:0,205,255:68:0:99	0/0:0,211,255:79:0:99	0/0:0,223,255:74:0:99	0/0:0,63,255:21:0:72		0/0:0,255,255:180:0:99	0/0:0,255,255:144:0:99	0/0:0,255,255:87:0:99	0/0:0,235,255:78:0:99	0/0:0,199,255:66:0:99	0/0:0,135,255:45:0:99	0/0:0,255,255:212:0:99	0/0:0,255,255:1048:31:99	0/0:0,255,255:424:0:99	0/0:0,255,255:336:0:99	0/0:0,120,255:40:0:99	0/0:0,135,255:45:0:99	0/0:0,111,255:37:0:99	0/0:0,187,255:62:0:99	0/0:0,51,255:17:0:60	0/0:0,75,255:25:0:84	0/0:0,255,255:182:9:99	0/0:0,190,255:63:0:99	1/1:255,255,0:138:0:99	0/0:0,208,255:69:0:99	0/0:0,132,255:44:0:99	0/0:0,211,255:70:0:99	0/0:0,241,255:80:0:99	0/0:0,255,255:110:0:99	0/0:0,253,255:84:0:99	0/0:0,90,255:30:0:99	0/0:0,84,255:28:0:93	0/0:0,138,255:46:0:99	0/0:0,255,255:224:3:99
Bd2	49870978	.	T	G	999	StrandBias	DP=7593;VDB=4.862676e-01;RPB=3.899239e-01;AF1=0.3704;G3=0.6296,5.589e-13,0.3704;HWE=3.25e-17;AC1=40;DP4=1625,2560,1226,1565;MQ=46;FQ=999;PV4=2.4e-05,6.8e-08,0,0.038;EFF=UTR_3_PRIME(MODIFIER||||Bradi2g49800|mRNA||Bradi2g49800.1.v2.1|Bradi2g49800.1.v2.1.three_prime_UTR.1)	GT:PL:DP:SP:GQ	0/0:0,255,255:910:41:99	0/0:0,255,255:126:0:99	0/0:0,157,255:52:0:99	0/0:0,255,255:228:0:99	0/0:0,238,255:79:0:99	0/0:0,250,255:83:0:99	0/0:0,255,255:109:0:99	0/0:0,229,255:76:0:99	0/0:0,247,255:82:0:99	0/0:0,199,255:66:0:99	0/0:0,60,255:20:0:59		1/1:255,255,0:162:0:99	1/1:255,255,0:168:0:99	0/0:0,255,255:94:0:99	0/0:0,241,255:80:0:99	1/1:255,172,0:57:0:99	0/0:0,126,255:42:0:99	1/1:255,255,0:204:0:99	1/1:255,255,0:1008:0:99	0/0:0,255,255:424:0:99	1/1:255,255,0:270:7:99	1/1:255,132,0:44:0:99	1/1:255,138,0:46:0:99	0/0:0,126,255:42:0:99	0/0:0,184,255:61:0:99	1/1:255,54,0:18:0:49	0/0:0,57,255:19:0:56	1/1:255,255,0:172:0:99	0/0:0,178,255:59:0:99	1/1:255,255,0:122:0:99	1/1:255,232,0:77:0:99	0/0:0,138,255:46:0:99	1/1:255,217,0:72:0:99	0/0:0,232,255:77:0:99	0/0:0,255,255:102:0:99	1/1:255,255,0:93:0:99	0/0:0,96,255:32:0:95	1/1:255,90,0:30:0:85	1/1:255,114,0:38:0:99	0/0:0,255,255:244:0:99
Bradi2g49808
Bd2	49872865	.	C	A	999	PASS	DP=8507;VDB=4.507338e-01;RPB=9.670938e-01;AF1=0.03704;G3=0.963,1.078e-14,0.03704;HWE=3.53e-05;AC1=4;DP4=3821,4014,140,98;MQ=49;FQ=999;PV4=0.0024,1,2.7e-30,1;EFF=INTRON(MODIFIER||||Bradi2g49808|mRNA||Bradi2g49808.1.v2.1|)	GT:PL:DP:SP:GQ	0/0:0,255,255:868:0:99	0/0:0,255,255:147:0:99	0/0:0,108,255:36:0:99	0/0:0,255,255:354:0:99	0/0:0,255,255:110:0:99	0/0:0,255,255:112:0:99	0/0:0,255,255:165:0:99	0/0:0,255,255:115:0:99	0/0:0,255,255:131:0:99	0/0:0,255,255:90:0:99	0/0:0,48,255:16:0:59		0/0:0,255,255:192:0:99	0/0:0,255,255:172:0:99	1/1:255,255,0:151:0:99	0/0:0,255,255:96:0:99	0/0:0,255,255:111:0:99	0/0:0,235,255:78:0:99	0/0:0,255,255:152:0:99	0/0:0,255,255:992:0:99	0/0:0,255,255:440:0:99	0/0:0,255,255:282:0:99	0/0:0,96,255:32:0:99	0/0:0,138,255:46:0:99	0/0:0,117,255:39:0:99	0/0:0,175,255:58:0:99	0/0:0,54,255:18:0:65	0/0:0,93,255:31:0:99	0/0:0,255,255:184:0:99	0/0:0,217,255:72:0:99	0/0:0,255,255:186:0:99	0/0:0,208,255:69:0:99	0/0:0,117,255:39:0:99	0/0:0,190,255:63:0:99	0/0:0,255,255:89:0:99	0/0:0,255,255:128:0:99	0/0:0,255,255:132:0:99	0/0:0,135,255:45:0:99	0/0:0,102,255:34:0:99	0/0:0,181,255:60:0:99	0/0:0,255,255:238:0:99
Bd2	49873246	.	A	T	999	PASS	DP=8045;VDB=4.006963e-01;RPB=-2.728395e+00;AF1=0.5741;G3=0.4259,4.721e-14,0.5741;HWE=9.25e-18;AC1=62;DP4=1530,1734,1883,2348;MQ=46;FQ=999;PV4=0.042,2.4e-57,0,1;EFF=INTRON(MODIFIER||||Bradi2g49808|mRNA||Bradi2g49808.1.v2.1|)	GT:PL:DP:SP:GQ	0/0:0,255,255:658:0:99	0/0:0,255,255:176:0:99	0/0:0,108,255:36:0:99	0/0:0,255,255:339:0:99	0/0:0,255,255:124:0:99	0/0:0,255,255:112:0:99	0/0:0,255,255:163:0:99	0/0:0,255,255:115:0:99	0/0:0,255,255:137:0:99	0/0:0,255,255:88:0:99	0/0:0,31,255:23:0:27		1/1:255,255,0:114:0:99	1/1:255,255,0:204:0:99	0/0:0,255,255:153:0:99	1/1:255,255,0:93:0:99	1/1:255,255,0:87:0:99	1/1:255,247,0:82:0:99	1/1:255,255,0:148:0:99	1/1:255,255,0:936:0:99	1/1:255,255,0:264:0:99	1/1:255,255,0:210:0:99	1/1:255,148,0:49:0:99	1/1:255,144,0:48:0:99	0/0:0,96,255:32:0:92	0/0:0,172,255:57:0:99	1/1:255,75,0:25:0:73	0/0:0,87,255:29:0:83	1/1:255,255,0:248:0:99	0/0:0,241,255:80:0:99	1/1:255,255,0:162:0:99	1/1:255,220,0:73:0:99	0/0:0,135,255:45:0:99	1/1:255,202,0:68:0:99	1/1:255,255,0:107:0:99	1/1:255,212,0:106:2:99	1/1:255,255,0:117:0:99	0/0:0,114,255:38:0:99	1/1:255,151,0:50:0:99	1/1:255,154,0:51:0:99	0/0:0,255,255:272:0:99
Bd2	49873325	.	A	G	999	PASS	DP=8174;VDB=3.210298e-01;RPB=-8.090538e+00;AF1=0.5741;G3=0.4259,8.121e-15,0.5741;HWE=9.23e-18;AC1=62;DP4=1563,1653,2018,2144;MQ=44;FQ=999;PV4=0.93,1.7e-16,0,1;EFF=INTRON(MODIFIER||||Bradi2g49808|mRNA||Bradi2g49808.1.v2.1|)	GT:PL:DP:SP:GQ	0/0:0,255,255:728:0:99	0/0:0,255,255:155:0:99	0/0:0,126,255:42:0:99	0/0:0,255,255:429:10:99	0/0:0,255,255:145:0:99	0/0:0,255,255:100:0:99	0/0:0,255,255:145:0:99	0/0:0,255,255:117:0:99	0/0:0,255,255:114:0:99	0/0:0,241,255:80:0:99	0/0:0,78,255:26:0:74		1/1:255,255,0:198:0:99	1/1:255,255,0:200:0:99	0/0:0,255,255:124:0:99	1/1:255,255,0:99:0:99	1/1:255,255,0:99:0:99	1/1:255,255,0:106:0:99	1/1:255,255,0:272:0:99	1/1:255,255,0:840:0:99	1/1:255,255,0:320:0:99	1/1:255,255,0:210:0:99	1/1:255,99,0:33:0:97	1/1:255,138,0:46:0:99	0/0:0,114,255:38:0:99	0/0:0,132,255:44:0:99	1/1:255,57,0:19:0:55	0/0:0,84,255:28:0:80	1/1:255,255,0:174:0:99	0/0:0,220,255:73:0:99	1/1:255,255,0:160:0:99	1/1:255,208,0:69:0:99	0/0:0,144,255:48:0:99	1/1:255,199,0:66:0:99	1/1:255,255,0:89:0:99	1/1:255,117,0:84:0:99	1/1:255,255,0:90:0:99	0/0:0,111,255:37:0:99	1/1:255,120,0:40:0:99	1/1:255,151,0:50:0:99	0/0:0,255,255:234:6:99
Bd2	49873374	.	C	G	999	PASS	DP=8153;VDB=1.647851e-01;RPB=7.045037e+00;AF1=0.6111;G3=0.3889,1.638e-12,0.6111;HWE=1.97e-17;AC1=66;DP4=1587,1385,2261,2366;MQ=44;FQ=999;PV4=0.00012,5e-10,0,1;EFF=INTRON(MODIFIER||||Bradi2g49808|mRNA||Bradi2g49808.1.v2.1|)	GT:PL:DP:SP:GQ	0/0:0,255,255:770:0:99	0/0:0,255,255:135:0:99	0/0:0,144,255:48:0:99	0/0:0,255,255:381:6:99	0/0:0,255,255:145:0:99	0/0:0,255,255:105:0:99	0/0:0,255,255:123:0:99	0/0:0,255,255:117:0:99	0/0:0,255,255:111:0:99	0/0:0,220,255:73:0:99	0/0:0,72,255:24:0:67		1/1:255,255,0:240:0:99	1/1:255,255,0:224:0:99	1/1:255,255,0:119:0:99	1/1:255,255,0:92:0:99	1/1:255,255,0:88:0:99	1/1:255,255,0:107:0:99	1/1:255,255,0:212:0:99	1/1:255,255,0:952:0:99	1/1:255,255,0:344:0:99	1/1:255,255,0:228:0:99	1/1:255,90,0:30:0:89	1/1:255,129,0:43:0:99	0/0:0,126,255:42:0:99	0/0:0,157,255:52:0:99	1/1:255,69,0:23:0:68	0/0:0,51,255:17:0:46	1/1:255,255,0:176:0:99	0/0:0,226,255:75:0:99	1/1:255,255,0:164:0:99	1/1:255,220,0:73:0:99	0/0:0,166,255:55:0:99	1/1:255,226,0:75:0:99	1/1:255,255,0:96:0:99	1/1:255,70,0:96:10:69	1/1:255,255,0:102:0:99	0/0:0,117,255:39:0:99	1/1:255,132,0:44:0:99	1/1:255,187,0:62:0:99	0/0:0,255,255:226:0:99
Bd2	49873494	.	A	C	999	PASS	DP=7715;VDB=5.163147e-01;RPB=1.318520e+00;AF1=0.8333;G3=0.1667,1.028e-12,0.8333;HWE=3.06e-12;AC1=90;DP4=418,298,3355,2021;MQ=43;FQ=999;PV4=0.04,0.014,3.6e-200,1;EFF=INTRON(MODIFIER||||Bradi2g49808|mRNA||Bradi2g49808.1.v2.1|)	GT:PL:DP:SP:GQ	1/1:255,255,0:602:0:99	1/1:255,255,0:105:0:99	1/1:255,151,0:50:0:99	1/1:255,255,0:345:0:99	1/1:255,255,0:118:0:99	1/1:255,255,0:85:0:99	1/1:255,255,0:105:0:99	1/1:255,255,0:107:0:99	1/1:255,255,0:116:0:99	1/1:255,214,0:71:0:99	1/1:255,63,0:21:0:67		1/1:255,255,0:156:0:99	1/1:255,255,0:180:0:99	1/1:255,255,0:106:0:99	1/1:255,253,0:84:0:99	1/1:255,255,0:96:0:99	1/1:255,208,0:69:0:99	1/1:254,205,0:68:0:99	1/1:255,255,0:664:0:99	1/1:255,255,0:280:0:99	1/1:255,255,0:156:0:99	1/1:255,69,0:23:0:73	1/1:255,75,0:25:0:79	0/0:0,81,255:27:0:71	0/0:0,108,255:36:0:98	1/1:174,24,0:8:0:28	0/0:0,36,222:12:0:26	1/1:255,247,0:82:0:99	0/0:0,135,255:45:0:99	1/1:255,255,0:178:0:99	1/1:255,105,0:35:0:99	0/0:0,99,255:33:0:89	1/1:255,226,0:75:0:99	1/1:255,255,0:94:0:99	1/1:255,255,0:102:0:99	1/1:255,126,0:42:0:99	0/0:0,129,255:44:0:99	1/1:255,60,0:20:0:64	1/1:255,114,0:38:0:99	0/0:0,255,255:194:0:99
Bd2	49873503	.	G	T	999	PASS	DP=7769;VDB=4.326031e-01;RPB=-1.424682e+00;AF1=0.009259;AC1=1;DP4=3905,2593,50,36;MQ=42;FQ=999;PV4=0.74,0.042,7.3e-43,1;EFF=INTRON(MODIFIER||||Bradi2g49808|mRNA||Bradi2g49808.1.v2.1|)	GT:PL:DP:SP:GQ	0/0:0,255,255:700:0:99	0/0:0,255,255:102:0:99	0/0:0,163,255:54:0:99	0/0:0,255,255:354:0:99	0/0:0,255,255:123:0:99	0/0:0,255,255:95:0:99	0/0:0,255,255:115:0:99	0/0:0,255,255:114:0:99	0/0:0,255,255:121:0:99	0/0:0,211,255:70:0:99	0/0:0,57,255:19:0:74		0/0:0,255,255:204:0:99	0/0:0,255,255:198:0:99	0/0:0,255,255:114:0:99	0/0:0,255,255:91:0:99	0/0:0,255,255:104:0:99	0/0:0,208,255:69:0:99	0/0:0,229,183:76:0:99	0/0:0,255,255:664:0:99	0/0:0,255,255:320:0:99	0/0:0,255,255:210:0:99	0/0:0,105,255:35:0:99	0/0:0,87,255:29:0:99	0/0:0,90,255:30:0:99	0/0:0,96,250:34:23:99	0/0:0,51,255:17:0:68	0/0:0,33,243:11:0:50	0/0:0,255,255:98:0:99	0/0:0,144,255:48:0:99	0/0:0,255,255:178:0:99	0/0:0,129,255:43:0:99	0/0:0,114,255:38:0:99	0/0:0,214,255:71:0:99	0/0:0,255,255:108:0:99	0/0:0,255,255:115:0:99	0/0:0,144,255:48:0:99	0/0:0,132,255:44:0:99	0/0:0,90,255:30:0:99	0/0:0,141,255:47:0:99	0/0:0,255,255:194:0:99
Bd2	49873510	.	T	C	999	PASS	DP=8003;VDB=4.029518e-01;RPB=5.142729e-01;AF1=0.01852;G3=0.9815,5.211e-18,0.01852;HWE=0.0016;AC1=2;DP4=4001,3562,56,57;MQ=42;FQ=999;PV4=0.51,1,0.014,1;EFF=INTRON(MODIFIER||||Bradi2g49808|mRNA||Bradi2g49808.1.v2.1|)	GT:PL:DP:SP:GQ	0/0:0,255,255:882:0:99	0/0:0,255,255:116:0:99	0/0:0,175,255:58:0:99	0/0:0,255,255:396:0:99	0/0:0,255,255:117:0:99	0/0:0,255,255:96:0:99	0/0:0,255,255:134:0:99	1/1:255,255,0:111:0:99	0/0:0,255,255:125:0:99	0/0:0,208,255:69:0:99	0/0:0,72,255:24:0:86		0/0:0,255,255:210:0:99	0/0:0,255,255:208:0:99	0/0:0,255,255:121:0:99	0/0:0,255,255:89:0:99	0/0:0,255,255:110:0:99	0/0:0,211,255:70:0:99	0/0:0,255,255:192:0:99	0/0:0,255,255:928:0:99	0/0:0,255,255:424:0:99	0/0:0,255,255:240:0:99	0/0:0,123,255:41:0:99	0/0:0,101,255:45:0:99	0/0:0,117,255:39:0:99	0/0:0,154,255:51:0:99	0/0:0,66,255:22:0:80	0/0:0,66,255:22:0:80	0/0:0,255,255:122:0:99	0/0:0,196,255:65:0:99	0/0:0,255,255:178:0:99	0/0:0,169,255:56:0:99	0/0:0,132,255:44:0:99	0/0:0,229,255:76:0:99	0/0:0,255,255:113:0:99	0/0:0,255,255:120:0:99	0/0:0,172,255:57:0:99	0/0:0,141,255:47:0:99	0/0:0,114,255:38:0:99	0/0:0,148,255:49:0:99	0/0:0,255,255:212:0:99
Bd2	49873524	.	C	T	999	PASS	DP=8376;VDB=3.129656e-01;RPB=3.524550e-01;AF1=0.5741;G3=0.4259,1.397e-15,0.5741;HWE=9.23e-18;AC1=62;DP4=1882,1746,2153,2136;MQ=42;FQ=999;PV4=0.14,2.1e-14,0,1;EFF=INTRON(MODIFIER||||Bradi2g49808|mRNA||Bradi2g49808.1.v2.1|)	GT:PL:DP:SP:GQ	0/0:0,255,255:1064:0:99	0/0:0,255,255:123:0:99	0/0:0,175,255:58:0:99	0/0:0,255,255:423:0:99	0/0:0,255,255:127:0:99	0/0:0,255,255:99:0:99	0/0:0,255,255:138:0:99	0/0:0,255,255:125:0:99	0/0:0,255,255:137:0:99	0/0:0,205,255:68:0:99	0/0:0,69,255:23:0:65		1/1:255,255,0:216:0:99	1/1:255,255,0:208:0:99	0/0:0,255,255:123:0:99	1/1:255,255,0:86:0:99	1/1:255,255,0:109:0:99	1/1:255,211,0:70:0:99	1/1:255,255,0:208:0:99	1/1:255,255,0:832:0:99	1/1:255,255,0:448:0:99	1/1:255,255,0:234:0:99	1/1:255,126,0:42:0:99	1/1:255,117,0:39:0:99	0/0:0,126,255:42:0:99	0/0:0,181,255:60:0:99	1/1:255,60,0:20:0:58	0/0:0,78,255:26:0:74	1/1:255,255,0:124:0:99	0/0:0,202,255:67:0:99	1/1:255,255,0:176:0:99	1/1:255,166,0:55:0:99	0/0:0,138,255:46:0:99	1/1:255,211,0:70:0:99	1/1:255,255,0:113:0:99	1/1:255,249,0:118:0:99	1/1:255,144,0:48:0:99	0/0:0,154,255:51:0:99	1/1:255,114,0:38:0:99	1/1:255,169,0:56:0:99	0/0:0,255,255:222:0:99
Bd2	49873614	.	A	G	999	PASS	DP=8560;VDB=2.568271e-01;RPB=1.048330e+00;AF1=0.6111;G3=0.3889,3.715e-14,0.6111;HWE=1.97e-17;AC1=66;DP4=1830,1767,2200,2165;MQ=43;FQ=999;PV4=0.69,0.2,0,1;EFF=INTRON(MODIFIER||||Bradi2g49808|mRNA||Bradi2g49808.1.v2.1|)	GT:PL:DP:SP:GQ	0/0:0,255,255:1288:0:99	0/0:0,255,255:153:0:99	0/0:0,157,255:52:0:99	0/0:0,255,255:384:0:99	0/0:0,255,255:120:0:99	0/0:0,255,255:107:0:99	0/0:0,255,255:118:0:99	0/0:0,255,255:126:0:99	0/0:0,255,255:114:0:99	0/0:0,255,255:91:0:99	0/0:0,58,255:32:0:53		1/1:255,255,0:312:0:99	1/1:255,255,0:214:0:99	1/1:255,255,0:126:0:99	1/1:255,238,0:79:0:99	1/1:255,255,0:99:0:99	1/1:255,223,0:74:0:99	1/1:255,255,0:160:0:99	1/1:255,255,0:680:0:99	1/1:255,255,0:440:0:99	1/1:255,255,0:216:0:99	1/1:255,141,0:47:0:99	1/1:255,105,0:35:0:99	0/0:0,96,255:32:0:91	0/0:0,187,255:62:0:99	1/1:255,72,0:24:0:71	0/0:0,108,255:36:0:99	1/1:255,255,0:144:0:99	0/0:0,135,255:45:0:99	1/1:255,255,0:180:0:99	1/1:255,132,0:44:0:99	0/0:0,120,255:40:0:99	1/1:255,214,0:71:0:99	1/1:255,229,0:89:0:99	1/1:255,235,0:105:0:99	1/1:255,255,0:96:0:99	0/0:0,126,255:42:0:99	1/1:255,96,0:32:0:95	1/1:255,187,0:62:0:99	0/0:0,255,255:212:0:99
Bd2	49873626	.	T	G	999	PASS	DP=8651;VDB=3.814504e-01;RPB=-7.275030e-01;AF1=0.5741;G3=0.4259,8.95e-16,0.5741;HWE=9.23e-18;AC1=62;DP4=1996,1848,2128,2089;MQ=43;FQ=999;PV4=0.2,1,0,1;EFF=INTRON(MODIFIER||||Bradi2g49808|mRNA||Bradi2g49808.1.v2.1|)	GT:PL:DP:SP:GQ	0/0:0,255,255:1330:0:99	0/0:0,255,255:150:0:99	0/0:0,132,255:44:0:99	0/0:0,255,255:372:0:99	0/0:0,255,255:128:0:99	0/0:0,255,255:103:0:99	0/0:0,255,255:122:0:99	0/0:0,255,255:126:0:99	0/0:0,255,255:113:0:99	0/0:0,255,255:93:0:99	0/0:0,111,255:37:0:99		1/1:255,255,0:312:0:99	1/1:255,255,0:194:0:99	0/0:0,255,255:134:0:99	1/1:255,241,0:80:0:99	1/1:255,255,0:97:0:99	1/1:255,255,0:90:0:99	1/1:255,255,0:140:0:99	1/1:255,255,0:696:0:99	1/1:255,255,0:448:0:99	1/1:255,255,0:240:0:99	1/1:255,141,0:47:0:99	1/1:255,111,0:37:0:99	0/0:0,93,255:31:0:89	0/0:0,181,255:60:0:99	1/1:255,84,0:28:0:82	0/0:0,111,255:37:0:99	1/1:255,255,0:146:0:99	0/0:0,138,255:46:0:99	1/1:255,255,0:192:0:99	1/1:255,129,0:43:0:99	0/0:0,111,255:37:0:99	1/1:255,244,0:81:0:99	1/1:255,226,0:88:0:99	1/1:255,209,0:107:3:99	1/1:255,255,0:99:0:99	0/0:0,119,255:47:0:99	1/1:255,108,0:36:0:99	1/1:255,196,0:65:0:99	0/0:0,255,255:214:0:99
Bd2	49873757	.	A	C	54.7	StrandBias	DP=8250;VDB=7.260493e-03;RPB=-3.329691e+00;AF1=0.009294;AC1=1;DP4=3305,2092,0,257;MQ=47;FQ=54.8;PV4=1.6e-102,7.7e-89,3.3e-87,1;EFF=NON_SYNONYMOUS_CODING(MODERATE|MISSENSE|agA/agC|R56S|Bradi2g49808|mRNA||Bradi2g49808.1.v2.1|Exon_Bd2_49873685_49873808)	GT:PL:DP:SP:GQ	0/0:0,255,255:980:255:99	0/0:0,247,255:82:0:99	0/0:0,114,255:38:0:99	0/0:0,255,255:213:47:99	0/0:0,255,255:101:0:99	0/0:0,255,255:90:0:99	0/0:0,242,255:87:0:99	0/0:0,255,255:93:0:99	0/0:0,255,255:90:0:99	0/0:0,166,255:55:0:99	0/0:0,75,255:25:0:92		0/0:0,238,255:300:138:99	0/0:0,255,255:116:0:99	0/0:0,250,255:83:0:99	0/0:0,193,255:64:0:99	0/0:0,169,255:64:0:99	0/0:0,136,255:51:0:99	0/0:0,53,242:76:51:70	0/0:0,255,255:488:36:99	0/0:0,187,255:240:168:99	0/0:0,255,255:186:0:99	0/0:0,39,255:30:6:56	0/0:0,8,202:20:25:25	0/0:0,14,155:15:15:31	0/1:102,0,155:23:33:85	0/0:0,26,241:27:15:43	0/0:0,35,255:40:18:52	0/0:0,142,255:70:27:99	0/0:0,43,255:27:12:60	0/0:0,255,255:130:9:99	0/0:0,56,255:32:7:73	0/0:0,51,255:32:12:68	0/0:0,235,255:78:0:99	0/0:0,255,255:90:0:99	0/0:0,220,255:73:0:99	0/0:0,167,255:72:6:99	0/0:0,84,255:40:7:99	0/0:0,54,255:28:14:71	0/0:0,175,255:58:0:99	0/0:0,255,255:120:10:99
Bd2	49873778	.	T	C	999	PASS	DP=8264;VDB=3.654957e-01;RPB=-6.189759e-01;AF1=0.03704;G3=0.963,1.807e-21,0.03704;HWE=3.53e-05;AC1=4;DP4=3381,3934,88,77;MQ=46;FQ=999;PV4=0.082,1,0.047,1;EFF=SYNONYMOUS_CODING(LOW|SILENT|caT/caC|H63|Bradi2g49808|mRNA||Bradi2g49808.1.v2.1|Exon_Bd2_49873685_49873808)	GT:PL:DP:SP:GQ	0/0:0,255,255:1176:0:99	0/0:0,255,255:104:0:99	0/0:0,120,255:40:0:99	0/0:0,255,255:321:0:99	0/0:0,255,255:125:0:99	0/0:0,255,255:104:0:99	0/0:0,255,255:122:0:99	0/0:0,255,255:108:0:99	0/0:0,255,255:103:0:99	0/0:0,244,255:81:0:99	0/0:0,81,255:28:0:92		0/0:0,255,255:342:0:99	0/0:0,255,255:176:0:99	0/0:0,255,255:111:0:99	1/1:255,132,0:85:2:99	0/0:0,241,255:80:0:99	0/0:0,229,255:76:0:99	0/0:0,255,255:124:0:99	0/0:0,255,255:704:0:99	0/0:0,255,255:392:0:99	0/0:0,255,255:240:0:99	0/0:0,108,255:36:0:99	0/0:0,114,255:38:0:99	0/0:0,102,255:34:0:99	0/0:0,102,255:34:0:99	0/0:0,111,255:37:0:99	0/0:0,147,255:61:0:99	0/0:0,255,255:118:0:99	0/0:0,151,255:50:0:99	0/0:0,255,255:168:0:99	0/0:0,160,255:53:0:99	0/0:0,117,255:39:0:99	0/0:0,255,255:87:0:99	0/0:0,255,255:105:0:99	0/0:0,255,255:93:0:99	0/0:0,244,255:81:0:99	0/0:0,157,255:52:0:99	0/0:0,169,255:56:0:99	0/0:0,208,255:69:0:99	0/0:0,255,255:180:0:99
Bd2	49873781	.	C	T	999	PASS	DP=8161;VDB=3.317766e-01;RPB=-8.311492e-01;AF1=0.009259;AC1=1;DP4=3306,3944,18,23;MQ=47;FQ=999;PV4=0.88,0.017,3.9e-05,0.48;EFF=SYNONYMOUS_CODING(LOW|SILENT|ggC/ggT|G64|Bradi2g49808|mRNA||Bradi2g49808.1.v2.1|Exon_Bd2_49873685_49873808)	GT:PL:DP:SP:GQ	0/0:0,255,255:1162:0:99	0/0:0,255,255:101:0:99	0/0:0,114,255:38:0:99	0/0:0,255,255:330:0:99	0/0:0,255,255:125:0:99	0/0:0,255,255:105:0:99	0/0:0,255,255:118:0:99	0/0:0,255,255:104:0:99	0/0:0,255,255:101:0:99	0/0:0,241,255:80:0:99	0/0:0,90,255:30:0:99		0/0:0,255,255:312:0:99	0/0:0,255,255:166:0:99	0/0:0,255,255:108:0:99	0/0:0,253,255:84:0:99	0/0:0,255,255:85:0:99	0/0:0,223,255:74:0:99	0/0:0,255,255:100:0:99	0/0:0,255,255:664:0:99	0/0:0,255,255:376:0:99	0/0:0,255,255:234:0:99	0/0:0,102,255:34:0:99	0/0:0,108,255:36:0:99	0/0:0,102,255:34:0:99	0/0:0,105,255:35:0:99	0/0:0,108,255:36:0:99	0/0:0,178,255:59:0:99	0/0:0,255,255:118:0:99	0/0:0,148,255:49:0:99	0/0:0,255,255:166:0:99	0/0:0,154,255:51:0:99	0/0:0,117,255:39:0:99	0/0:0,255,255:90:0:99	0/0:0,255,255:96:0:99	0/0:0,255,255:92:0:99	0/0:0,244,255:81:0:99	0/0:0,157,255:52:0:99	0/0:0,169,255:56:0:99	0/0:0,208,255:69:0:99	0/0:0,255,255:184:0:99
Bd2	49873821	.	T	C	999	PASS	DP=7952;VDB=4.828630e-01;RPB=3.234148e+00;AF1=0.3704;G3=0.6296,5.286e-19,0.3704;HWE=3.25e-17;AC1=40;DP4=2063,2694,1033,1420;MQ=46;FQ=999;PV4=0.32,1.8e-08,3.9e-199,1;EFF=INTRON(MODIFIER||||Bradi2g49808|mRNA||Bradi2g49808.1.v2.1|)	GT:PL:DP:SP:GQ	0/0:0,255,255:1092:0:99	0/0:0,255,255:99:0:99	0/0:0,138,255:46:0:99	0/0:0,255,255:342:0:99	0/0:0,255,255:121:0:99	0/0:0,255,255:118:0:99	0/0:0,255,255:127:0:99	0/0:0,255,255:107:0:99	0/0:0,255,255:104:0:99	0/0:0,244,255:81:0:99	0/0:0,78,255:26:0:77		1/1:255,255,0:234:0:99	1/1:255,255,0:188:0:99	0/0:0,255,255:114:0:99	0/0:0,255,255:95:0:99	1/1:255,255,0:90:0:99	0/0:0,241,255:80:0:99	1/1:255,255,0:116:0:99	1/1:255,255,0:640:0:99	0/0:0,255,255:408:0:99	1/1:255,255,0:198:0:99	1/1:255,102,0:34:0:97	1/1:255,87,0:29:0:82	0/0:0,102,255:34:0:99	0/0:0,81,255:27:0:80	1/1:255,102,0:34:0:97	0/0:0,129,255:43:0:99	1/1:255,255,0:138:0:99	0/0:0,151,255:50:0:99	1/1:255,255,0:162:0:99	1/1:255,190,0:63:0:99	0/0:0,108,255:36:0:99	1/1:255,247,0:82:0:99	0/0:0,255,255:109:0:99	0/0:0,255,255:96:0:99	1/1:255,208,0:69:0:99	0/0:0,148,255:49:0:99	1/1:255,169,0:56:0:99	1/1:255,154,0:52:0:99	0/0:0,255,255:164:0:99
Bd2	49873834	.	A	T	999	PASS	DP=7919;VDB=4.070871e-01;RPB=1.199532e+00;AF1=0.1389;G3=0.8519,0.01852,0.1296;HWE=4.68e-09;AC1=15;DP4=2823,3805,350,408;MQ=47;FQ=999;PV4=0.063,1,2e-36,1;EFF=INTRON(MODIFIER||||Bradi2g49808|mRNA||Bradi2g49808.1.v2.1|)	GT:PL:DP:SP:GQ	0/0:0,255,255:1148:0:99	0/0:0,255,255:103:0:99	0/0:0,138,255:46:0:99	0/0:0,255,255:324:0:99	0/0:0,255,255:104:0:99	0/0:0,255,255:112:0:99	0/0:0,255,255:129:0:99	0/0:0,255,255:113:0:99	0/0:0,255,255:106:0:99	0/0:0,255,255:88:0:99	0/0:0,93,255:32:0:98		0/0:0,255,255:234:0:99	0/0:0,255,255:204:0:99	0/0:0,255,255:118:0:99	0/0:0,185,255:99:2:99	0/0:0,255,255:95:0:99	1/1:255,244,0:81:0:99	0/0:0,255,255:168:0:99	0/0:0,255,255:616:0:99	0/0:0,255,255:416:0:99	0/0:0,255,255:234:0:99	0/0:0,87,255:29:0:92	0/0:0,99,255:33:0:99	0/0:0,96,255:32:0:99	0/0:0,93,255:31:0:98	0/0:0,87,255:29:0:92	0/0:0,132,255:44:0:99	0/0:0,255,255:136:0:99	0/0:0,148,255:49:0:99	0/0:0,255,255:156:0:99	0/0:0,193,255:64:0:99	0/0:0,117,255:39:0:99	0/0:0,247,255:82:0:99	1/1:255,255,0:99:0:99	1/1:255,255,0:104:0:99	0/0:0,235,255:78:0:99	0/0:0,148,255:49:0:99	0/0:0,175,255:58:0:99	0/0:0,178,255:60:0:99	0/0:0,255,255:168:0:99
Bd2	49873940	.	A	T	999	PASS	DP=8118;VDB=2.015999e-01;RPB=1.218379e+00;AF1=0.963;G3=0.03704,5.252e-19,0.963;HWE=3.53e-05;AC1=104;DP4=237,136,3558,2966;MQ=39;FQ=999;PV4=0.00073,1,4.3e-112,1;EFF=INTRON(MODIFIER||||Bradi2g49808|mRNA||Bradi2g49808.1.v2.1|)	GT:PL:DP:SP:GQ	1/1:255,255,0:826:0:99	1/1:255,255,0:103:0:99	1/1:255,157,0:52:0:99	1/1:255,255,0:267:0:99	1/1:255,255,0:119:0:99	1/1:255,255,0:102:0:99	1/1:255,255,0:120:0:99	1/1:255,255,0:88:0:99	1/1:255,255,0:124:0:99	1/1:255,253,0:84:0:99	1/1:255,69,0:23:0:80		1/1:255,255,0:192:20:99	1/1:255,255,0:210:0:99	1/1:255,255,0:123:0:99	1/1:255,255,0:90:0:99	1/1:255,255,0:101:0:99	1/1:255,250,0:83:0:99	1/1:255,255,0:136:0:99	1/1:255,255,0:744:0:99	1/1:255,255,0:296:0:99	1/1:255,255,0:162:0:99	1/1:255,84,0:28:0:95	1/1:255,151,0:50:0:99	1/1:255,99,0:33:0:99	1/1:255,126,0:43:0:99	1/1:255,84,0:28:0:95	1/1:255,93,0:31:0:99	1/1:255,255,0:182:0:99	0/0:0,193,255:64:0:99	1/1:255,255,0:136:0:99	1/1:255,151,0:50:0:99	1/1:255,117,0:39:0:99	1/1:255,247,0:82:0:99	1/1:255,255,0:107:0:99	1/1:255,255,0:111:0:99	1/1:255,172,0:57:0:99	1/1:255,157,0:52:0:99	1/1:255,126,0:42:0:99	1/1:255,160,0:53:0:99	1/1:255,255,0:190:8:99
Bd2	49873953	.	A	C	999	PASS	DP=7782;VDB=3.602192e-01;RPB=1.158218e+00;AF1=0.6111;G3=0.3889,2.772e-12,0.6111;HWE=1.97e-17;AC1=66;DP4=1703,1308,2275,1822;MQ=39;FQ=999;PV4=0.4,0.26,0,1;EFF=INTRON(MODIFIER||||Bradi2g49808|mRNA||Bradi2g49808.1.v2.1|)	GT:PL:DP:SP:GQ	0/0:0,255,255:770:0:99	0/0:0,255,255:123:0:99	0/0:0,181,255:60:0:99	0/0:0,255,255:294:0:99	0/0:0,255,255:117:0:99	0/0:0,255,255:113:0:99	0/0:0,255,255:131:0:99	0/0:0,255,255:98:0:99	0/0:0,255,255:138:0:99	0/0:0,255,255:95:0:99	0/0:0,45,255:23:0:40		1/1:255,255,0:192:0:99	1/1:255,255,0:202:0:99	1/1:255,255,0:127:0:99	1/1:255,255,0:99:0:99	1/1:255,255,0:107:0:99	1/1:255,208,0:69:0:99	1/1:255,255,0:164:0:99	1/1:255,255,0:664:0:99	1/1:255,255,0:312:0:99	1/1:255,255,0:204:0:99	1/1:255,90,0:30:0:89	1/1:255,154,0:51:0:99	0/0:0,108,255:36:0:99	0/0:0,141,255:47:0:99	1/1:255,84,0:28:0:83	0/0:0,120,255:40:0:99	1/1:255,255,0:178:0:99	0/0:0,184,255:61:0:99	1/1:255,255,0:140:0:99	1/1:255,166,0:55:0:99	0/0:0,144,255:48:0:99	1/1:255,255,0:86:0:99	1/1:255,255,0:106:0:99	1/1:255,255,0:115:0:99	1/1:255,154,0:51:0:99	0/0:0,169,255:56:0:99	1/1:255,151,0:50:0:99	1/1:255,169,0:56:0:99	0/0:0,255,255:196:0:99
Bd2	49873965	.	C	T	999	PASS	DP=8113;VDB=2.800642e-03;RPB=3.217457e-01;AF1=0.01852;G3=0.9815,8.927e-19,0.01852;HWE=0.0016;AC1=2;DP4=4268,3386,35,22;MQ=40;FQ=999;PV4=0.42,0.32,3.7e-22,0.035;EFF=INTRON(MODIFIER||||Bradi2g49808|mRNA||Bradi2g49808.1.v2.1|)	GT:PL:DP:SP:GQ	0/0:0,255,255:938:0:99	0/0:0,255,255:117:0:99	0/0:0,175,255:58:0:99	0/0:0,255,255:294:0:99	0/0:0,255,255:124:0:99	0/0:0,255,255:116:0:99	0/0:0,255,255:126:0:99	0/0:0,255,255:96:0:99	0/0:0,255,255:131:0:99	0/0:0,255,255:89:0:99	0/0:0,66,255:30:0:80		0/0:0,255,255:264:0:99	0/0:0,255,255:210:0:99	0/0:0,255,255:138:0:99	0/0:0,255,255:100:0:99	0/0:0,255,255:105:0:99	0/0:0,217,255:72:0:99	0/0:0,255,255:196:0:99	0/0:0,255,255:800:0:99	0/0:0,255,255:400:0:99	0/0:0,255,255:228:0:99	0/0:0,102,255:34:0:99	0/0:0,138,255:46:0:99	0/0:0,114,255:38:0:99	0/0:0,144,255:48:0:99	0/0:0,81,255:27:0:95	0/0:0,117,255:39:0:99	0/0:0,255,255:186:0:99	0/0:0,169,255:56:0:99	0/0:0,255,255:150:0:99	0/0:0,175,255:58:0:99	0/0:0,151,255:50:0:99	0/0:0,255,255:90:0:99	0/0:0,255,255:108:0:99	0/0:0,255,255:117:0:99	0/0:0,190,255:63:0:99	0/0:0,178,255:59:0:99	0/0:0,138,255:46:0:99	0/0:0,190,255:63:0:99	0/0:0,255,255:202:3:99
Bd2	49874001	.	T	C	999	PASS	DP=8421;VDB=3.328283e-01;RPB=2.989158e+00;AF1=0.5741;G3=0.4259,4.109e-21,0.5741;HWE=9.23e-18;AC1=62;DP4=2021,1490,2263,1959;MQ=40;FQ=999;PV4=0.00052,0.14,0,1;EFF=INTRON(MODIFIER||||Bradi2g49808|mRNA||Bradi2g49808.1.v2.1|)	GT:PL:DP:SP:GQ	0/0:0,255,255:952:0:99	0/0:0,255,255:146:0:99	0/0:0,175,255:58:0:99	0/0:0,255,255:315:0:99	0/0:0,255,255:128:0:99	0/0:0,255,255:111:0:99	0/0:0,255,255:129:0:99	0/0:0,255,255:113:0:99	0/0:0,255,255:112:0:99	0/0:0,247,255:82:0:99	0/0:0,110,255:43:0:99		1/1:255,255,0:282:0:99	1/1:255,255,0:178:0:99	0/0:0,255,255:128:0:99	1/1:255,255,0:103:0:99	1/1:255,255,0:105:0:99	1/1:255,241,0:80:0:99	1/1:255,255,0:192:0:99	1/1:255,255,0:688:0:99	1/1:255,255,0:424:0:99	1/1:255,255,0:258:0:99	1/1:255,108,0:36:0:99	1/1:255,148,0:49:0:99	0/0:0,138,255:46:0:99	0/0:0,138,255:46:0:99	1/1:255,87,0:29:0:85	0/0:0,132,255:44:0:99	1/1:255,255,0:160:0:99	0/0:0,187,255:62:0:99	1/1:255,255,0:148:0:99	1/1:255,190,0:63:0:99	0/0:0,169,255:56:0:99	1/1:255,255,0:94:0:99	1/1:255,255,0:100:0:99	1/1:255,255,0:117:7:99	1/1:255,199,0:66:0:99	0/0:0,133,255:55:0:99	1/1:255,151,0:50:0:99	1/1:255,217,0:72:0:99	0/0:0,255,255:210:3:99
Bd2	49874049	.	TTGGCATGTCAACATG	TTG	999	PASS	INDEL;IS=90,0.782609;DP=8680;VDB=3.634942e-01;AF1=0.03704;G3=0.963,1.384e-22,0.03704;HWE=3.53e-05;AC1=4;DP4=3940,3536,97,58;MQ=42;FQ=999;PV4=0.015,1,1.9e-121,1;EFF=INTRON(MODIFIER||||Bradi2g49808|mRNA||Bradi2g49808.1.v2.1|)	GT:PL:DP:SP:GQ	0/0:0,255,255:1064:0:99	0/0:0,255,255:128:0:99	0/0:0,163,255:54:0:99	0/0:0,255,255:261:0:99	0/0:0,255,255:108:0:99	0/0:0,255,255:87:0:99	0/0:0,255,255:118:0:99	0/0:0,255,255:103:0:99	0/0:0,255,255:96:0:99	0/0:0,250,255:83:0:99	0/0:0,126,255:42:0:99		0/0:0,255,255:300:0:99	0/0:0,255,255:166:0:99	1/1:255,255,0:91:0:99	0/0:0,253,255:84:0:99	0/0:0,255,255:99:0:99	0/0:0,229,255:76:0:99	0/0:0,255,255:160:0:99	0/0:0,255,255:816:0:99	0/0:0,255,255:464:0:99	0/0:0,255,255:282:0:99	0/0:0,151,255:50:0:99	0/0:0,135,255:45:0:99	0/0:0,148,255:49:0:99	0/0:0,172,255:57:0:99	0/0:0,87,255:29:0:98	0/0:0,123,255:41:0:99	0/0:0,255,255:180:0:99	0/0:0,157,255:52:0:99	0/0:0,255,255:146:0:99	0/0:0,172,255:57:0:99	0/0:0,154,255:51:0:99	0/0:0,255,255:98:0:99	0/0:0,253,255:84:0:99	0/0:0,255,255:98:0:99	0/0:0,244,255:81:0:99	0/0:0,138,255:46:0:99	0/0:0,126,255:42:0:99	0/0:0,202,255:67:0:99	0/0:0,255,255:204:0:99
Bd2	49874195	.	A	G	999	PASS	DP=8488;VDB=3.714849e-01;RPB=1.870199e-01;AF1=0.8333;G3=0.1667,2.789e-18,0.8333;HWE=3.04e-12;AC1=90;DP4=386,430,2836,3816;MQ=43;FQ=999;PV4=0.012,1.7e-15,2e-134,1;EFF=INTRON(MODIFIER||||Bradi2g49808|mRNA||Bradi2g49808.1.v2.1|)	GT:PL:DP:SP:GQ	1/1:255,255,0:1190:0:99	1/1:255,255,0:116:0:99	1/1:255,157,0:52:0:99	1/1:255,255,0:321:0:99	1/1:255,255,0:123:0:99	1/1:255,255,0:110:0:99	1/1:255,255,0:143:0:99	1/1:255,255,0:94:0:99	1/1:255,255,0:106:0:99	1/1:255,247,0:82:0:99	1/1:255,69,0:23:0:73		1/1:255,255,0:240:28:99	1/1:255,255,0:170:0:99	1/1:255,255,0:128:0:99	1/1:255,235,0:78:0:99	1/1:255,255,0:99:0:99	1/1:255,157,0:52:0:99	1/1:255,255,0:188:0:99	1/1:255,255,0:856:0:99	1/1:255,255,0:288:0:99	1/1:255,255,0:288:0:99	1/1:255,123,0:41:0:99	1/1:255,99,0:33:0:99	0/0:0,99,255:33:0:89	0/0:0,123,255:41:0:99	1/1:255,87,0:29:0:91	0/0:0,126,255:42:0:99	1/1:255,255,0:134:0:99	0/0:0,144,255:48:0:99	1/1:255,255,0:106:0:99	1/1:255,144,0:48:0:99	0/0:0,169,255:56:0:99	1/1:255,223,0:74:0:99	1/1:255,255,0:103:0:99	1/1:255,255,0:100:0:99	1/1:255,190,0:63:0:99	0/0:0,154,255:51:0:99	1/1:255,96,0:32:0:99	1/1:255,175,0:58:0:99	0/0:0,255,255:190:0:99
Bd2	49874259	.	TCAAC	T	999	StrandBias	INDEL;IS=552,0.841463;DP=7758;VDB=3.322185e-01;AF1=0.5741;G3=0.4259,1.971e-13,0.5741;HWE=9.23e-18;AC1=62;DP4=1919,1635,1707,1846;MQ=45;FQ=999;PV4=5.5e-07,1,5.5e-263,1;EFF=INTRON(MODIFIER||||Bradi2g49808|mRNA||Bradi2g49808.1.v2.1|)	GT:PL:DP:SP:GQ	0/0:0,255,255:924:0:99	0/0:0,255,255:122:0:99	0/0:0,120,255:40:0:99	0/0:0,255,255:375:0:99	0/0:0,255,255:126:0:99	0/0:0,255,255:129:0:99	0/0:0,255,255:171:0:99	0/0:0,255,255:115:0:99	0/0:0,255,255:118:0:99	0/0:0,255,255:96:0:99	0/0:0,52,255:34:0:48		1/1:255,255,0:144:0:99	1/1:255,255,0:166:0:99	0/0:0,255,255:176:0:99	1/1:255,244,0:81:0:99	1/1:255,255,0:106:0:99	1/1:255,214,0:71:0:99	1/1:255,255,0:172:0:99	1/1:255,255,0:552:0:99	1/1:255,255,0:248:0:99	1/1:255,255,0:252:24:99	1/1:255,87,0:29:0:85	1/1:255,96,0:32:0:94	0/0:0,93,255:31:0:89	0/0:0,166,255:55:0:99	1/1:255,78,0:26:0:76	0/0:0,99,255:33:0:95	1/1:255,255,0:156:0:99	0/0:0,184,255:61:0:99	1/1:255,255,0:120:0:99	1/1:255,157,0:52:0:99	0/0:0,138,255:46:0:99	1/1:255,190,0:63:0:99	1/1:255,255,0:110:0:99	1/1:255,255,0:99:0:99	1/1:255,163,0:54:0:99	0/0:0,148,255:49:0:99	1/1:255,60,0:20:0:58	1/1:255,141,0:47:0:99	0/0:0,255,255:196:0:99
Bd2	49874428	.	G	A	999	StrandBias	DP=8293;VDB=5.212643e-01;RPB=-3.272324e-02;AF1=0.574;G3=0.4259,1.803e-12,0.5741;HWE=9.29e-18;AC1=62;DP4=1788,1886,2293,1868;MQ=46;FQ=999;PV4=1.3e-08,2.1e-11,0,1;EFF=INTRON(MODIFIER||||Bradi2g49808|mRNA||Bradi2g49808.1.v2.1|)	GT:PL:DP:SP:GQ	0/0:0,255,255:1148:0:99	0/0:0,255,255:142:0:99	0/0:0,144,255:48:0:99	0/0:0,255,255:348:0:99	0/0:0,255,255:135:0:99	0/0:0,255,255:120:0:99	0/0:0,255,255:158:0:99	0/0:0,255,255:121:0:99	0/0:0,255,255:121:0:99	0/0:0,220,255:73:0:99	0/0:0,78,255:26:0:74		1/1:255,255,0:150:0:99	1/1:255,255,0:226:0:99	0/0:0,255,255:143:0:99	1/1:255,241,0:80:0:99	1/1:255,255,0:93:0:99	1/1:255,255,0:85:0:99	1/1:255,255,0:240:0:99	1/1:255,255,0:1016:0:99	1/1:255,255,0:144:0:99	1/1:255,255,0:186:0:99	1/1:255,93,0:31:0:91	1/1:255,193,0:64:0:99	0/0:0,114,255:38:0:99	0/0:0,85,255:38:0:81	1/1:201,24,0:8:0:22	0/0:0,54,255:18:0:50	1/1:255,255,0:182:0:99	0/0:0,193,255:64:0:99	1/1:255,255,0:172:0:99	1/1:255,229,0:76:0:99	0/0:0,154,255:51:0:99	1/1:255,255,0:95:0:99	1/1:255,255,0:94:0:99	1/1:255,255,0:113:0:99	1/1:255,217,0:72:0:99	0/0:0,126,255:42:0:99	1/1:255,84,0:28:0:82	1/1:255,178,0:59:0:99	0/0:0,255,255:228:0:99
Bd2	49874614	.	AGG	AG	999	PASS	INDEL;IS=125,0.806452;DP=8602;VDB=5.245380e-01;AF1=0.03704;G3=0.963,9.417e-18,0.03704;HWE=3.53e-05;AC1=4;DP4=3678,3836,98,120;MQ=48;FQ=999;PV4=0.27,2.4e-24,1,1;EFF=INTRON(MODIFIER||||Bradi2g49808|mRNA||Bradi2g49808.1.v2.1|)	GT:PL:DP:SP:GQ	0/0:0,255,255:924:0:99	0/0:0,255,255:161:0:99	0/0:0,96,255:32:0:99	0/0:0,255,255:336:0:99	0/0:0,255,255:134:0:99	0/0:0,255,255:155:0:99	0/0:0,255,255:160:0:99	0/0:0,255,255:105:0:99	0/0:0,255,255:128:0:99	0/0:0,247,255:82:0:99	0/0:0,66,255:22:0:77		0/0:0,255,255:138:0:99	0/0:0,255,255:200:0:99	1/1:255,255,0:134:0:99	0/0:0,190,255:63:0:99	0/0:0,255,255:125:0:99	0/0:0,255,255:96:0:99	0/0:0,255,255:176:0:99	0/0:0,255,255:1088:0:99	0/0:0,255,255:256:0:99	0/0:0,255,255:222:0:99	0/0:0,96,255:32:0:99	0/0:0,157,255:52:0:99	0/0:0,72,255:24:0:83	0/0:0,163,255:54:0:99	0/0:0,66,255:22:0:77	0/0:0,93,255:31:0:99	0/0:0,255,255:156:0:99	0/0:0,247,255:82:0:99	0/0:0,255,255:128:0:99	0/0:0,223,255:74:0:99	0/0:0,157,255:52:0:99	0/0:0,226,255:75:0:99	0/0:0,255,255:107:0:99	0/0:0,255,255:127:0:99	0/0:0,255,255:96:0:99	0/0:0,141,255:47:0:99	0/0:0,84,255:30:3:95	0/0:0,166,255:55:0:99	0/0:0,255,255:208:0:99
Bd2	49874620	.	G	T	999	SnpGap	DP=8611;VDB=4.081443e-01;RPB=1.261415e+00;AF1=0.03704;G3=0.963,9.34e-18,0.03704;HWE=3.53e-05;AC1=4;DP4=3745,4112,97,135;MQ=48;FQ=999;PV4=0.083,1,3.3e-25,1;EFF=INTRON(MODIFIER||||Bradi2g49808|mRNA||Bradi2g49808.1.v2.1|)	GT:PL:DP:SP:GQ	0/0:0,255,255:994:0:99	0/0:0,255,255:174:0:99	0/0:0,96,255:32:0:99	0/0:0,255,255:345:0:99	0/0:0,255,255:139:0:99	0/0:0,255,255:158:0:99	0/0:0,255,255:170:0:99	0/0:0,255,255:104:0:99	0/0:0,255,255:132:0:99	0/0:0,238,255:79:0:99	0/0:0,63,255:21:0:74		0/0:0,255,255:174:0:99	0/0:0,255,255:186:0:99	0/0:0,255,255:147:0:99	0/0:0,196,255:65:0:99	0/0:0,255,255:130:0:99	0/0:0,255,255:101:0:99	0/0:0,255,255:204:0:99	0/0:0,255,255:1120:0:99	0/0:0,255,255:264:0:99	0/0:0,255,255:252:0:99	0/0:0,90,255:30:0:99	0/0:0,151,255:50:0:99	0/0:0,72,255:24:0:83	0/0:0,172,255:57:0:99	0/0:0,78,255:26:0:89	0/0:0,93,255:31:0:99	0/0:0,255,255:158:0:99	0/0:0,253,255:84:0:99	0/0:0,255,255:134:0:99	0/0:0,235,255:78:0:99	0/0:0,175,255:58:0:99	0/0:0,232,255:77:0:99	0/0:0,255,255:107:0:99	0/0:0,255,255:126:0:99	0/0:0,255,255:102:0:99	0/0:0,141,255:47:0:99	0/0:0,108,255:36:0:99	0/0:0,178,255:59:0:99	0/0:0,255,255:222:0:99
Bd2	49874730	.	T	C	999	StrandBias	DP=8206;VDB=4.322085e-01;RPB=3.158828e+00;AF1=0.5741;G3=0.4259,6.12e-19,0.5741;HWE=9.23e-18;AC1=62;DP4=2075,1622,1773,1732;MQ=45;FQ=999;PV4=2.6e-06,1,1.5e-117,1;EFF=SYNONYMOUS_CODING(LOW|SILENT|ctT/ctC|L78|Bradi2g49808|mRNA||Bradi2g49808.1.v2.1|Exon_Bd2_49874716_49874933)	GT:PL:DP:SP:GQ	0/0:0,255,255:1302:0:99	0/0:0,255,255:139:0:99	0/0:0,175,255:58:0:99	0/0:0,255,255:354:0:99	0/0:0,255,255:106:0:99	0/0:0,255,255:116:0:99	0/0:0,255,255:131:0:99	0/0:0,255,255:111:0:99	0/0:0,255,255:94:0:99	0/0:0,255,255:89:0:99	0/0:0,81,255:27:0:77		1/1:255,255,0:258:0:99	1/1:255,255,0:168:0:99	0/0:0,255,255:113:0:99	1/1:255,172,0:57:0:99	1/1:255,202,0:67:0:99	1/1:255,214,0:71:0:99	1/1:255,255,0:128:0:99	1/1:255,255,0:520:0:99	1/1:255,255,0:312:0:99	1/1:255,255,0:276:0:99	1/1:255,84,0:28:0:82	1/1:255,96,0:32:0:94	0/0:0,90,255:30:0:86	0/0:0,154,255:51:0:99	1/1:255,81,0:27:0:79	0/0:0,151,255:50:0:99	1/1:255,255,0:102:0:99	0/0:0,160,255:53:0:99	1/1:255,255,0:140:0:99	1/1:255,138,0:46:0:99	0/0:0,144,255:48:0:99	1/1:255,187,0:62:0:99	1/1:255,255,0:88:0:99	1/1:255,189,0:100:2:99	1/1:255,253,0:84:0:99	0/0:0,129,255:43:0:99	1/1:255,138,0:46:0:99	1/1:255,184,0:61:0:99	0/0:0,255,255:180:0:99
Bd2	49874901	.	G	A	999	PASS	DP=8001;VDB=4.274513e-01;RPB=-8.734049e-01;AF1=0.01852;G3=0.9815,3.247e-20,0.01852;HWE=0.0016;AC1=2;DP4=2855,4143,44,76;MQ=44;FQ=999;PV4=0.4,1,1,1;EFF=SYNONYMOUS_CODING(LOW|SILENT|caG/caA|Q135|Bradi2g49808|mRNA||Bradi2g49808.1.v2.1|Exon_Bd2_49874716_49874933)	GT:PL:DP:SP:GQ	0/0:0,255,255:1162:0:99	0/0:0,255,255:112:0:99	0/0:0,205,255:68:0:99	0/0:0,255,255:309:0:99	0/0:0,255,255:111:0:99	0/0:0,255,255:126:0:99	0/0:0,255,255:112:0:99	0/0:0,223,255:74:0:99	0/0:0,255,255:123:0:99	0/0:0,232,255:77:0:99	0/0:0,78,255:26:0:92		0/0:0,255,255:366:0:99	0/0:0,255,255:176:0:99	1/1:255,255,0:112:0:99	0/0:0,175,255:58:0:99	0/0:0,177,255:70:0:99	0/0:0,184,255:61:0:99	0/0:0,252,255:108:2:99	0/0:0,255,255:432:0:99	0/0:0,255,255:368:0:99	0/0:0,255,255:294:0:99	0/0:0,102,255:34:0:99	0/0:0,108,255:36:0:99	0/0:0,78,255:26:0:92	0/0:0,87,255:29:0:99	0/0:0,78,255:26:0:92	0/0:0,138,255:46:0:99	0/0:0,255,255:86:0:99	0/0:0,132,255:44:0:99	0/0:0,255,255:176:0:99	0/0:0,151,255:50:0:99	0/0:0,114,255:38:0:99	0/0:0,208,255:69:0:99	0/0:0,255,255:96:0:99	0/0:0,255,255:131:0:99	0/0:0,244,255:81:0:99	0/0:0,172,255:57:0:99	0/0:0,193,255:64:0:99	0/0:0,190,255:63:0:99	0/0:0,255,255:180:0:99
Bd2	49875020	.	T	C	999	PASS	DP=8018;VDB=1.567107e-01;RPB=-3.356184e+00;AF1=0.5741;G3=0.4259,3.724e-16,0.5741;HWE=9.23e-18;AC1=62;DP4=2001,1609,2018,1771;MQ=45;FQ=999;PV4=0.062,1,1.2e-183,1;EFF=INTRON(MODIFIER||||Bradi2g49808|mRNA||Bradi2g49808.1.v2.1|)	GT:PL:DP:SP:GQ	0/0:0,255,255:1246:0:99	0/0:0,255,255:101:0:99	0/0:0,163,255:54:0:99	0/0:0,255,255:309:0:99	0/0:0,255,255:125:0:99	0/0:0,255,255:136:0:99	0/0:0,255,255:142:0:99	0/0:0,255,255:93:0:99	0/0:0,255,255:88:0:99	0/0:0,255,255:94:0:99	0/0:0,66,255:22:0:62		1/1:255,255,0:396:0:99	1/1:255,255,0:196:0:99	0/0:0,255,255:139:0:99	1/1:255,208,0:69:0:99	1/1:255,255,0:93:0:99	1/1:255,175,0:58:0:99	1/1:255,255,0:96:0:99	1/1:255,255,0:368:0:99	1/1:255,255,0:376:0:99	1/1:255,255,0:312:0:99	1/1:255,90,0:30:0:88	1/1:255,66,0:22:0:64	0/0:0,114,255:38:0:99	0/0:0,154,255:51:0:99	1/1:255,90,0:30:0:88	0/0:0,129,255:43:0:99	1/1:255,255,0:130:0:99	0/0:0,138,255:46:0:99	1/1:255,255,0:186:0:99	1/1:255,111,0:37:0:99	0/0:0,99,255:33:0:95	1/1:255,211,0:70:0:99	1/1:255,255,0:106:0:99	1/1:255,255,0:104:0:99	1/1:255,255,0:90:0:99	0/0:0,141,255:47:0:99	1/1:255,187,0:62:0:99	1/1:255,163,0:54:0:99	0/0:0,255,255:214:0:99
Bd2	49875037	.	G	A	999	PASS	DP=7963;VDB=4.328635e-01;RPB=-1.008645e+00;AF1=0.009259;AC1=1;DP4=4115,3021,42,31;MQ=45;FQ=999;PV4=1,0.38,1.1e-13,1;EFF=INTRON(MODIFIER||||Bradi2g49808|mRNA||Bradi2g49808.1.v2.1|)	GT:PL:DP:SP:GQ	0/0:0,255,255:1358:0:99	0/0:0,247,255:82:0:99	0/0:0,157,255:52:0:99	0/0:0,255,255:288:0:99	0/0:0,255,255:122:0:99	0/0:0,255,255:126:0:99	0/0:0,255,255:139:0:99	0/0:0,255,255:96:0:99	0/0:0,255,255:85:0:99	0/0:0,255,255:86:0:99	0/0:0,48,255:16:0:65		0/0:0,255,255:348:0:99	0/0:0,255,255:180:0:99	0/0:0,255,255:113:0:99	0/0:0,229,255:76:0:99	0/0:0,255,255:93:0:99	0/0:0,172,255:57:0:99	0/0:0,253,255:84:0:99	0/0:0,255,255:336:0:99	0/0:0,255,255:392:0:99	0/0:0,255,255:282:0:99	0/0:0,93,255:31:0:99	0/0:0,66,255:22:0:83	0/0:0,102,255:34:0:99	0/0:0,117,255:39:0:99	0/0:0,105,255:35:0:99	0/0:0,135,255:45:0:99	0/0:0,255,255:122:0:99	0/0:0,129,255:43:0:99	0/0:0,255,255:188:0:99	0/0:0,99,255:33:0:99	0/0:0,81,255:27:0:98	0/0:0,211,255:70:0:99	0/0:0,255,255:101:0:99	0/0:0,255,255:103:0:99	0/0:0,253,255:84:0:99	0/0:0,151,255:50:0:99	0/0:0,169,255:56:0:99	0/0:0,175,255:58:0:99	0/0:0,255,255:184:0:99
Bd2	49875098	.	A	G	999	PASS	DP=7451;VDB=3.544440e-01;RPB=1.058958e+00;AF1=0.1838;G3=0.8148,1.126e-08,0.1852;HWE=7.44e-13;AC1=20;DP4=2771,2824,545,484;MQ=47;FQ=999;PV4=0.045,1,6.1e-23,1;EFF=NON_SYNONYMOUS_CODING(MODERATE|MISSENSE|Atc/Gtc|I166V|Bradi2g49808|mRNA||Bradi2g49808.1.v2.1|Exon_Bd2_49875040_49875477)	GT:PL:DP:SP:GQ	0/0:0,255,255:1120:0:99	0/0:0,211,255:70:0:99	1/1:255,157,0:52:0:99	1/1:255,255,0:291:0:99	1/1:255,255,0:126:0:99	1/1:255,255,0:105:0:99	1/1:255,255,0:109:0:99	1/1:255,255,0:87:0:99	1/1:255,244,0:81:0:99	1/1:255,226,0:75:0:99	1/1:255,17,0:17:0:8		0/0:0,255,255:330:0:99	0/0:0,255,255:186:7:99	0/0:0,255,255:102:0:99	0/0:0,199,255:66:0:99	0/0:0,247,255:82:0:99	0/0:0,255,255:87:0:99	0/0:0,255,255:96:0:99	0/0:0,255,255:256:0:99	0/0:0,255,255:512:0:99	0/0:0,255,255:318:0:99	0/0:0,99,255:33:0:99	0/0:0,72,255:24:0:75	0/0:0,75,255:25:0:78	0/0:0,105,255:35:0:99	0/0:0,96,255:32:0:99	0/0:0,138,255:46:0:99	0/0:0,255,255:98:0:99	0/0:0,117,255:39:0:99	0/0:0,255,255:152:0:99	0/0:0,111,255:37:0:99	0/0:0,75,255:25:0:78	0/0:0,205,255:68:0:99	0/0:0,235,255:78:0:99	0/0:0,215,255:83:0:99	0/0:0,217,255:72:0:99	0/0:0,117,255:39:0:99	0/0:0,175,255:58:0:99	0/0:0,175,255:58:0:99	0/0:0,255,255:160:0:99
Bd2	49875181	.	G	A	999	StrandBias	DP=7546;VDB=5.030140e-01;RPB=6.115196e+00;AF1=0.5741;G3=0.4259,1.464e-11,0.5741;HWE=9.23e-18;AC1=62;DP4=1826,1446,1450,1483;MQ=46;FQ=999;PV4=5.9e-07,8.7e-12,2.7e-222,1;EFF=SYNONYMOUS_CODING(LOW|SILENT|ggG/ggA|G193|Bradi2g49808|mRNA||Bradi2g49808.1.v2.1|Exon_Bd2_49875040_49875477)	GT:PL:DP:SP:GQ	0/0:0,255,255:1512:25:99	0/0:0,184,255:61:0:99	0/0:0,138,255:46:0:99	0/0:0,255,255:258:0:99	0/0:0,255,255:109:0:99	0/0:0,255,255:101:0:99	0/0:0,255,255:95:0:99	0/0:0,255,255:87:0:99	0/0:0,253,255:84:0:99	0/0:0,193,255:64:0:99	0/0:0,78,255:26:0:74		1/1:255,255,0:354:0:99	1/1:255,255,0:130:0:99	0/0:0,255,255:91:0:99	1/1:255,129,0:43:0:99	1/1:255,226,0:75:0:99	1/1:255,232,0:77:0:99	1/1:255,84,0:28:0:82	1/1:255,255,0:152:0:99	1/1:255,255,0:352:0:99	1/1:255,255,0:282:0:99	1/1:255,60,0:20:0:58	1/1:249,39,0:13:0:37	0/0:0,102,255:34:0:98	0/0:0,60,255:20:0:56	1/1:255,78,0:26:0:76	0/0:0,111,255:37:0:99	1/1:255,175,0:58:0:99	0/0:0,84,255:28:0:80	1/1:255,255,0:146:0:99	1/1:255,99,0:33:0:97	0/0:0,90,255:30:0:86	1/1:255,169,0:56:0:99	1/1:255,175,0:71:0:99	1/1:255,232,0:88:0:99	1/1:255,172,0:57:0:99	0/0:0,138,255:46:0:99	1/1:255,144,0:48:0:99	1/1:255,193,0:64:0:99	0/0:0,255,255:128:0:99
Bd2	49875259	.	G	A	999	PASS	DP=7687;VDB=3.960474e-01;RPB=6.955954e-01;AF1=0.01852;G3=0.9815,1.411e-14,0.01852;HWE=0.0016;AC1=2;DP4=3059,3710,48,56;MQ=47;FQ=999;PV4=0.84,1,0.014,1;EFF=SYNONYMOUS_CODING(LOW|SILENT|caG/caA|Q219|Bradi2g49808|mRNA||Bradi2g49808.1.v2.1|Exon_Bd2_49875040_49875477)	GT:PL:DP:SP:GQ	0/0:0,255,255:1680:0:99	0/0:0,241,255:80:0:99	0/0:0,144,255:48:0:99	0/0:0,255,255:270:0:99	1/1:255,255,0:104:0:99	0/0:0,255,255:93:0:99	0/0:0,255,255:107:0:99	0/0:0,250,255:83:0:99	0/0:0,247,255:82:0:99	0/0:0,184,255:61:0:99	0/0:0,60,255:20:0:74		0/0:0,255,255:330:0:99	0/0:0,255,255:120:0:99	0/0:0,247,255:82:0:99	0/0:0,154,255:51:0:99	0/0:0,181,255:60:0:99	0/0:0,202,255:67:0:99	0/0:0,255,255:92:0:99	0/0:0,255,255:304:0:99	0/0:0,255,255:488:0:99	0/0:0,255,255:306:0:99	0/0:0,72,255:24:0:86	0/0:0,81,255:27:0:95	0/0:0,102,255:34:0:99	0/0:0,45,237:15:0:59	0/0:0,78,255:26:0:92	0/0:0,108,255:36:0:99	0/0:0,229,255:76:0:99	0/0:0,111,255:37:0:99	0/0:0,255,255:152:0:99	0/0:0,144,255:48:0:99	0/0:0,123,255:41:0:99	0/0:0,172,255:57:0:99	0/0:0,255,255:88:0:99	0/0:0,232,255:77:0:99	0/0:0,235,255:78:0:99	0/0:0,126,255:42:0:99	0/0:0,187,255:62:0:99	0/0:0,148,255:49:0:99	0/0:0,255,255:172:0:99
Bd2	49875347	.	A	C	999	PASS	DP=7747;VDB=3.653101e-01;RPB=-3.017772e-01;AF1=0.02828;G3=0.963,9.189e-07,0.03704;HWE=0.000669;AC1=3;DP4=3239,3416,74,48;MQ=46;FQ=999;PV4=0.01,1,1.4e-22,1;EFF=SYNONYMOUS_CODING(LOW|SILENT|Agg/Cgg|R249|Bradi2g49808|mRNA||Bradi2g49808.1.v2.1|Exon_Bd2_49875040_49875477)	GT:PL:DP:SP:GQ	0/0:0,255,255:1848:0:99	0/0:0,238,255:79:0:99	0/0:0,132,255:44:0:99	0/0:0,255,255:264:0:99	0/0:0,255,255:116:0:99	0/0:0,255,255:86:0:99	0/0:0,255,255:108:0:99	0/0:0,255,255:89:0:99	0/0:0,255,255:107:0:99	0/0:0,166,255:55:0:99	0/0:0,60,255:20:0:72		0/0:0,255,255:378:0:99	0/0:0,255,255:154:0:99	0/0:0,255,255:106:0:99	0/1:255,6,0:55:8:13	0/0:0,220,255:73:0:99	0/0:0,166,255:55:0:99	0/0:0,96,255:32:0:99	0/0:0,255,255:184:0:99	0/0:0,255,255:296:0:99	0/0:0,255,255:282:0:99	0/0:0,78,255:26:0:90	0/0:0,63,255:21:0:75	0/0:0,69,255:23:0:81	0/0:0,69,255:23:0:81	0/0:0,78,255:26:0:90	0/0:0,114,255:38:0:99	0/0:0,217,255:72:0:99	0/0:0,81,255:27:0:93	0/0:0,255,255:162:0:99	0/0:0,132,255:44:0:99	0/0:0,102,255:34:0:99	0/0:0,190,255:63:0:99	0/0:0,239,255:91:0:99	0/0:0,255,255:89:0:99	0/0:0,255,255:96:0:99	0/0:0,154,255:51:0:99	0/0:0,144,255:48:0:99	0/0:0,141,255:47:0:99	0/0:0,255,255:142:0:99
Bd2	49875364	.	T	C	999	PASS	DP=7383;VDB=4.442108e-01;RPB=-2.802598e+00;AF1=0.5741;G3=0.4259,1.175e-13,0.5741;HWE=9.23e-18;AC1=62;DP4=1669,1593,1521,1354;MQ=46;FQ=999;PV4=0.17,1,1.5e-184,1;EFF=SYNONYMOUS_CODING(LOW|SILENT|ggT/ggC|G254|Bradi2g49808|mRNA||Bradi2g49808.1.v2.1|Exon_Bd2_49875040_49875477)	GT:PL:DP:SP:GQ	0/0:0,255,255:1442:0:99	0/0:0,232,255:77:0:99	0/0:0,132,255:44:0:99	0/0:0,255,255:267:6:99	0/0:0,255,255:121:0:99	0/0:0,255,255:98:0:99	0/0:0,255,255:104:0:99	0/0:0,255,255:93:0:99	0/0:0,255,255:106:0:99	0/0:0,181,255:60:0:99	0/0:0,60,255:20:0:56		1/1:255,255,0:306:11:99	1/1:255,255,0:142:0:99	0/0:0,255,255:105:0:99	1/1:255,154,0:51:0:99	1/1:255,196,0:65:0:99	1/1:255,163,0:65:0:99	1/1:221,84,0:28:0:82	1/1:255,255,0:144:0:99	1/1:255,255,0:320:0:99	1/1:255,255,0:276:0:99	1/1:255,87,0:29:0:85	1/1:255,51,0:17:0:49	0/0:0,60,255:20:0:56	0/0:0,66,255:22:0:62	1/1:255,87,0:29:0:85	0/0:0,135,255:45:0:99	1/1:255,229,0:76:0:99	0/0:0,81,255:27:0:77	1/1:255,255,0:152:0:99	1/1:255,117,0:39:0:99	0/0:0,93,255:31:0:89	1/1:255,187,0:62:0:99	1/1:255,204,0:78:0:99	1/1:255,171,0:90:2:99	1/1:255,244,0:81:0:99	0/0:0,135,255:45:0:99	1/1:255,132,0:44:0:99	1/1:255,129,0:44:0:99	0/0:0,255,255:118:0:99
Bd2	49875424	.	G	A	999	PASS	DP=7749;VDB=7.542813e-02;RPB=1.573856e+00;AF1=0.03704;G3=0.963,1.254e-16,0.03704;HWE=3.53e-05;AC1=4;DP4=3181,3160,98,129;MQ=47;FQ=999;PV4=0.043,0.11,2.2e-54,1;EFF=SYNONYMOUS_CODING(LOW|SILENT|ccG/ccA|P274|Bradi2g49808|mRNA||Bradi2g49808.1.v2.1|Exon_Bd2_49875040_49875477)	GT:PL:DP:SP:GQ	0/0:0,255,255:1400:0:99	0/0:0,247,255:82:0:99	0/0:0,90,255:30:0:99	0/0:0,255,255:276:0:99	0/0:0,255,255:113:0:99	0/0:0,255,255:85:0:99	0/0:0,255,255:99:0:99	0/0:0,253,255:84:0:99	0/0:0,255,255:90:0:99	0/0:0,223,255:74:0:99	0/0:0,81,255:27:0:92		0/0:0,255,255:354:0:99	1/1:255,255,0:164:0:99	0/0:0,255,255:102:0:99	0/0:0,172,255:57:0:99	1/1:255,187,0:62:0:99	0/0:0,223,255:74:0:99	0/0:0,96,255:32:0:99	0/0:0,255,255:304:0:99	0/0:0,255,255:400:0:99	0/0:0,255,255:324:0:99	0/0:0,90,255:30:0:99	0/0:0,57,255:19:0:68	0/0:0,84,255:28:0:95	0/0:0,69,255:23:0:80	0/0:0,92,255:36:0:99	0/0:0,141,255:47:0:99	0/0:0,255,255:96:0:99	0/0:0,84,255:28:0:95	0/0:0,255,255:142:0:99	0/0:0,141,255:47:0:99	0/0:0,132,255:44:0:99	0/0:0,220,255:73:0:99	0/0:0,223,255:74:0:99	0/0:0,255,255:88:0:99	0/0:0,208,255:69:0:99	0/0:0,126,255:42:0:99	0/0:0,138,255:46:0:99	0/0:0,144,255:48:0:99	0/0:0,255,255:122:0:99
Bd2	49875481	.	T	C	999	PASS	DP=7593;VDB=3.842668e-01;RPB=3.371943e-01;AF1=0.2037;G3=0.7963,3.997e-18,0.2037;HWE=1.48e-13;AC1=22;DP4=2705,2968,655,625;MQ=48;FQ=999;PV4=0.026,0.00019,8.2e-102,1;EFF=INTRON(MODIFIER||||Bradi2g49808|mRNA||Bradi2g49808.1.v2.1|)	GT:PL:DP:SP:GQ	0/0:0,255,255:1190:0:99	0/0:0,235,255:78:0:99	0/0:0,138,255:46:0:99	0/0:0,255,255:309:0:99	0/0:0,255,255:111:0:99	0/0:0,255,255:90:0:99	0/0:0,255,255:113:0:99	0/0:0,255,255:86:0:99	0/0:0,255,255:102:0:99	0/0:0,232,255:77:0:99	0/0:0,84,255:28:0:87		0/0:0,255,255:276:0:99	0/0:0,255,255:156:0:99	0/0:0,255,255:101:0:99	1/1:255,144,0:48:0:99	0/0:0,220,255:73:0:99	1/1:255,154,0:51:0:99	0/0:0,255,255:96:0:99	0/0:0,255,255:592:0:99	1/1:255,255,0:496:0:99	0/0:0,255,255:360:0:99	0/0:0,96,255:32:0:99	0/0:0,69,255:23:0:72	0/0:0,87,255:29:0:90	0/0:0,87,255:29:0:90	0/0:0,93,255:31:0:96	0/0:0,166,255:55:0:99	0/0:0,255,255:122:0:99	0/0:0,102,255:34:0:99	0/0:0,255,255:154:0:99	0/0:0,175,255:58:0:99	0/0:0,132,255:44:0:99	0/0:0,193,255:64:0:99	1/1:255,193,0:64:0:99	1/1:255,235,0:89:0:99	0/0:0,255,255:99:0:99	0/0:0,157,255:52:0:99	0/0:0,169,255:56:0:99	0/0:0,129,255:43:0:99	0/0:0,255,255:154:0:99
Bd2	49875624	.	G	A	999	PASS	DP=7609;VDB=4.597223e-01;RPB=-5.346740e+00;AF1=0.6111;G3=0.3889,7.25e-13,0.6111;HWE=1.97e-17;AC1=66;DP4=1455,1480,2157,1868;MQ=46;FQ=999;PV4=0.00096,1,5.4e-263,0.5;EFF=NON_SYNONYMOUS_CODING(MODERATE|MISSENSE|cGa/cAa|R304Q|Bradi2g49808|mRNA||Bradi2g49808.1.v2.1|Exon_Bd2_49875589_49875716)	GT:PL:DP:SP:GQ	0/0:0,255,255:1134:0:99	0/0:0,255,255:147:0:99	0/0:0,108,255:36:0:99	0/0:0,255,255:240:0:99	0/0:0,255,255:105:0:99	0/0:0,255,255:89:0:99	0/0:0,255,255:111:0:99	0/0:0,247,255:82:0:99	0/0:0,255,255:108:0:99	0/0:0,154,255:51:0:99	0/0:0,78,255:26:0:73		1/1:255,255,0:240:0:99	1/1:255,255,0:144:0:99	1/1:255,255,0:94:0:99	1/1:255,199,0:66:0:99	1/1:255,253,0:84:0:99	1/1:255,244,0:81:0:99	1/1:255,255,0:160:0:99	1/1:255,255,0:616:0:99	1/1:255,255,0:512:0:99	1/1:255,255,0:318:0:99	1/1:255,69,0:23:0:68	1/1:255,78,0:26:0:77	0/0:0,75,255:25:0:70	0/0:0,99,255:33:0:94	1/1:255,45,0:15:0:44	0/0:0,181,255:61:0:99	1/1:255,255,0:142:0:99	0/0:0,157,255:52:0:99	1/1:255,255,0:170:0:99	1/1:255,157,0:52:0:99	0/0:0,99,255:33:0:94	1/1:255,190,0:63:0:99	1/1:255,210,0:82:0:99	1/1:255,238,0:79:0:99	1/1:255,255,0:90:0:99	0/0:0,132,255:44:0:99	1/1:255,187,0:62:0:99	1/1:255,144,0:48:0:99	0/0:0,255,255:152:0:99
Bd2	49875761	.	AC	A	999	PASS	INDEL;IS=116,0.920635;DP=7667;VDB=4.497103e-01;AF1=0.01852;G3=0.9815,3.317e-19,0.01852;HWE=0.0016;AC1=2;DP4=3478,3531,66,54;MQ=48;FQ=999;PV4=0.27,2.1e-48,1,1;EFF=INTRON(MODIFIER||||Bradi2g49808|mRNA||Bradi2g49808.1.v2.1|)	GT:PL:DP:SP:GQ	0/0:0,255,255:714:0:99	0/0:0,255,255:109:0:99	0/0:0,108,255:36:0:99	0/0:0,255,255:291:0:99	0/0:0,255,255:100:0:99	0/0:0,255,255:101:0:99	0/0:0,255,255:141:0:99	0/0:0,255,255:104:0:99	0/0:0,255,255:93:0:99	0/0:0,223,255:74:0:99	0/0:0,75,255:25:0:89		0/0:0,255,255:198:0:99	0/0:0,255,255:198:0:99	1/1:255,255,0:117:0:99	0/0:0,226,255:75:0:99	0/0:0,255,255:101:0:99	0/0:0,255,255:102:0:99	0/0:0,255,255:224:0:99	0/0:0,255,255:776:0:99	0/0:0,255,255:328:0:99	0/0:0,255,255:276:0:99	0/0:0,114,255:38:0:99	0/0:0,157,255:52:0:99	0/0:0,111,255:37:0:99	0/0:0,199,255:66:0:99	0/0:0,69,255:23:0:83	0/0:0,90,255:30:0:99	0/0:0,255,255:164:0:99	0/0:0,163,255:54:0:99	0/0:0,255,255:132:0:99	0/0:0,232,255:84:0:99	0/0:0,144,255:48:0:99	0/0:0,235,255:78:0:99	0/0:0,208,255:69:0:99	0/0:0,255,255:108:0:99	0/0:0,255,255:99:0:99	0/0:0,138,255:46:0:99	0/0:0,138,255:48:3:99	0/0:0,172,255:57:0:99	0/0:0,255,255:170:0:99
Bd2	49875950	.	T	G	999	PASS	DP=7835;VDB=2.463490e-01;RPB=4.718968e-01;AF1=0.5962;G3=0.4038,3.356e-08,0.5962;HWE=5.49e-17;AC1=64;DP4=1581,1348,2447,1822;MQ=45;FQ=999;PV4=0.0051,0.0028,0,1;EFF=INTRON(MODIFIER||||Bradi2g49808|mRNA||Bradi2g49808.1.v2.1|)	GT:PL:DP:SP:GQ	0/0:0,255,255:658:0:99	0/0:0,255,255:161:0:99	0/0:0,114,255:38:0:99	0/0:0,255,255:354:0:99	0/0:0,255,255:128:0:99	0/0:0,255,255:126:0:99	0/0:0,255,255:150:0:99	0/0:0,255,255:111:0:99	0/0:0,255,255:113:0:99	0/0:0,229,255:76:0:99	0/0:0,102,255:34:0:97		1/1:255,255,0:210:0:99	1/1:255,255,0:214:0:99	0/1:255,255,255:132:0:3	1/1:255,238,0:80:0:99	1/1:255,229,0:76:0:99	1/1:255,253,0:84:0:99	1/1:255,255,0:152:0:99	1/1:255,255,0:784:0:99	1/1:255,255,0:240:0:99	1/1:255,255,0:222:22:99	1/1:255,126,0:42:0:99	1/1:255,117,0:39:0:99	0/0:0,96,255:32:0:91	0/0:0,154,255:51:0:99	1/1:255,72,0:24:0:71	0/0:0,123,255:41:0:99	1/1:255,255,0:208:0:99	0/0:0,205,255:68:0:99	1/1:255,255,0:158:0:99	1/1:255,160,0:53:0:99	0/0:0,129,255:43:0:99	1/1:255,255,0:89:0:99	1/1:255,232,0:77:0:99	1/1:255,240,0:105:7:99	1/1:255,244,0:81:0:99	0/0:0,169,255:56:0:99	1/1:255,138,0:46:0:99	1/1:255,196,0:65:0:99	0/0:0,255,255:202:0:99
Bd2	49876026	.	G	T	999	PASS	DP=8101;VDB=4.624200e-02;RPB=-1.034178e+00;AF1=0.01852;G3=0.9815,5.778e-17,0.01852;HWE=0.0016;AC1=2;DP4=3806,3216,50,49;MQ=44;FQ=999;PV4=0.48,1,8.9e-06,0.045;EFF=INTRON(MODIFIER||||Bradi2g49808|mRNA||Bradi2g49808.1.v2.1|)	GT:PL:DP:SP:GQ	0/0:0,255,255:1078:0:99	0/0:0,255,255:125:0:99	0/0:0,90,255:30:0:99	0/0:0,255,255:360:0:99	0/0:0,255,255:132:0:99	0/0:0,255,255:109:0:99	0/0:0,255,255:144:0:99	0/0:0,255,255:109:0:99	0/0:0,255,255:126:0:99	0/0:0,250,255:83:0:99	0/0:0,72,255:24:0:86		0/0:0,255,255:132:0:99	0/0:0,255,255:180:0:99	0/0:0,255,255:104:0:99	0/0:0,211,255:70:0:99	0/0:0,255,255:101:0:99	0/0:0,255,255:115:0:99	0/0:0,255,255:116:0:99	0/0:0,255,255:704:0:99	0/0:0,255,255:256:0:99	0/0:0,255,255:228:0:99	0/0:0,96,255:32:0:99	0/0:0,87,255:29:0:99	0/0:0,99,255:33:0:99	0/0:0,126,255:42:0:99	0/0:0,57,255:19:0:71	0/0:0,169,255:56:0:99	0/0:0,255,255:94:0:99	0/0:0,181,255:60:0:99	0/0:0,255,255:102:0:99	0/0:0,111,255:37:0:99	0/0:0,169,255:56:0:99	0/0:0,129,255:43:0:99	0/0:0,250,255:83:0:99	0/0:0,255,255:106:0:99	0/0:0,208,255:69:0:99	0/0:0,178,255:59:0:99	0/0:0,126,255:42:0:99	0/0:0,160,255:53:0:99	0/0:0,255,255:190:0:99
Bd2	49876051	.	ATG	AG	999	EndDistBias;StrandBias	INDEL;IS=904,0.896825;DP=7932;VDB=4.607517e-01;AF1=0.3703;G3=0.6296,5.484e-14,0.3704;HWE=3.25e-17;AC1=40;DP4=1841,1996,767,550;MQ=44;FQ=999;PV4=1.3e-10,2.1e-24,0,4.6e-05;EFF=INTRON(MODIFIER||||Bradi2g49808|mRNA||Bradi2g49808.1.v2.1|)	GT:PL:DP:SP:GQ	0/0:0,255,255:588:0:99	0/0:0,255,255:96:0:99	0/0:0,96,255:32:0:95	0/0:0,255,255:258:0:99	0/0:0,255,255:104:0:99	0/0:0,255,255:98:0:99	0/0:0,255,255:106:0:99	0/0:0,247,255:82:0:99	0/0:0,255,255:108:0:99	0/0:0,172,255:57:0:99	0/0:0,57,242:19:0:56		1/1:255,217,0:72:0:99	1/1:255,255,0:146:0:99	0/0:0,255,255:94:0:99	0/0:0,178,255:59:0:99	1/1:255,229,0:76:0:99	0/0:0,238,255:79:0:99	1/1:165,72,0:24:0:67	1/1:255,255,0:384:0:99	0/0:0,255,255:184:0:99	1/1:255,255,0:162:0:99	1/1:213,42,0:14:0:37	1/1:230,39,0:13:0:34	0/0:0,93,255:31:0:92	0/0:0,148,255:49:0:99	1/1:205,33,0:11:0:28	0/0:0,154,255:51:0:99	1/1:255,114,0:38:0:99	0/0:0,193,255:64:0:99	1/1:255,193,0:64:0:99	1/1:255,63,0:21:0:58	0/0:0,169,255:56:0:99	1/1:255,66,0:22:0:61	0/0:0,205,255:68:0:99	0/0:0,255,255:94:0:99	1/1:255,135,0:45:0:99	0/0:0,175,255:58:0:99	1/1:235,54,0:18:0:49	1/1:255,96,0:32:0:91	0/0:0,255,255:222:0:99
Bd2	49876065	.	T	G	999	SnpGap	DP=7782;VDB=3.320914e-01;RPB=-6.291227e-01;AF1=0.8333;G3=0.1667,1.636e-11,0.8333;HWE=3.04e-12;AC1=90;DP4=452,561,2963,3032;MQ=41;FQ=999;PV4=0.0048,1.1e-56,3.6e-289,1;EFF=INTRON(MODIFIER||||Bradi2g49808|mRNA||Bradi2g49808.1.v2.1|)	GT:PL:DP:SP:GQ	1/1:255,255,0:728:0:99	1/1:255,255,0:123:0:99	1/1:255,120,0:40:0:99	1/1:255,255,0:348:0:99	1/1:255,255,0:125:0:99	1/1:255,255,0:118:0:99	1/1:255,255,0:147:0:99	1/1:255,255,0:111:0:99	1/1:255,255,0:133:0:99	1/1:255,214,0:71:0:99	1/1:255,63,0:21:0:67		1/1:255,255,0:144:0:99	1/1:255,255,0:222:0:99	1/1:255,255,0:101:0:99	1/1:255,229,0:76:0:99	1/1:255,255,0:106:0:99	1/1:255,255,0:126:0:99	1/1:255,255,0:176:0:99	1/1:255,255,0:896:0:99	1/1:255,255,0:208:0:99	1/1:255,255,0:210:0:99	1/1:255,66,0:22:0:70	1/1:255,69,0:23:0:73	0/0:0,108,255:36:0:98	0/0:0,163,255:54:0:99	1/1:230,36,0:12:0:40	0/0:0,169,255:56:0:99	1/1:255,229,0:76:0:99	0/0:0,211,255:70:0:99	1/1:255,187,0:62:0:99	1/1:255,87,0:29:0:91	0/0:0,181,255:60:0:99	1/1:255,69,0:23:0:73	1/1:255,255,0:98:0:99	1/1:255,255,0:114:0:99	1/1:255,163,0:54:0:99	0/0:0,175,255:58:0:99	1/1:255,78,0:26:0:82	1/1:255,105,0:35:0:99	0/0:0,255,255:226:0:99
Bd2	49876073	.	AG	A	999	PASS	INDEL;IS=868,0.837838;DP=7995;VDB=4.419268e-01;AF1=0.8333;G3=0.1667,5.379e-13,0.8333;HWE=3.05e-12;AC1=90;DP4=438,551,2543,2547;MQ=43;FQ=999;PV4=0.0012,4.9e-91,1.8e-161,1;EFF=INTRON(MODIFIER||||Bradi2g49808|mRNA||Bradi2g49808.1.v2.1|)	GT:PL:DP:SP:GQ	1/1:255,255,0:686:0:99	1/1:255,255,0:116:0:99	1/1:255,114,0:38:0:99	1/1:255,255,0:339:0:99	1/1:255,255,0:117:0:99	1/1:255,255,0:111:0:99	1/1:255,255,0:143:0:99	1/1:255,255,0:108:0:99	1/1:255,255,0:124:0:99	1/1:255,217,0:72:0:99	1/1:255,66,0:22:0:70		1/1:255,255,0:114:0:99	1/1:255,255,0:158:0:99	1/1:255,255,0:96:0:99	1/1:255,214,0:71:0:99	1/1:255,184,0:61:0:99	1/1:255,255,0:115:0:99	1/1:255,255,0:112:0:99	1/1:255,255,0:552:0:99	1/1:255,255,0:192:0:99	1/1:255,255,0:132:21:99	1/1:235,45,0:15:0:49	1/1:246,48,0:16:0:52	0/0:0,96,255:32:0:86	0/0:0,163,255:54:0:99	1/1:211,36,0:12:0:40	0/0:0,148,255:49:0:99	1/1:255,157,0:52:0:99	0/0:0,220,255:73:0:99	1/1:255,187,0:62:0:99	1/1:248,72,0:24:0:76	0/0:0,178,255:59:0:99	1/1:255,69,0:23:0:73	1/1:255,255,0:94:0:99	1/1:255,255,0:113:0:99	1/1:255,172,0:57:0:99	0/0:0,166,255:55:0:99	1/1:157,30,0:10:0:34	1/1:249,78,0:26:0:82	0/0:0,255,255:216:0:99
Bd2	49876185	.	C	T	999	StrandBias	DP=8210;VDB=5.190611e-05;RPB=2.686866e+00;AF1=0.01852;G3=0.9815,4.215e-21,0.01852;HWE=0.0016;AC1=2;DP4=3796,3716,208,104;MQ=47;FQ=999;PV4=2.3e-08,4.1e-35,5.1e-132,0.063;EFF=INTRON(MODIFIER||||Bradi2g49808|mRNA||Bradi2g49808.1.v2.1|)	GT:PL:DP:SP:GQ	0/0:0,255,255:630:0:99	0/0:0,255,255:154:0:99	0/0:0,163,255:54:0:99	0/0:0,255,255:375:0:99	0/0:0,255,255:137:0:99	0/0:0,255,255:143:0:99	0/0:0,255,255:150:0:99	0/0:0,255,255:116:0:99	0/0:0,255,255:108:0:99	0/0:0,255,255:99:0:99	0/0:0,105,255:35:0:99		0/0:0,255,255:174:0:99	0/0:0,255,255:214:0:99	0/0:0,255,255:150:0:99	0/0:0,255,255:94:0:99	0/0:0,255,255:96:0:99	0/0:0,255,255:111:0:99	0/0:0,255,255:180:0:99	0/0:0,255,255:872:0:99	1/1:255,255,0:312:0:99	0/0:0,255,255:282:0:99	0/0:0,138,255:46:0:99	0/0:0,166,255:55:0:99	0/0:0,129,255:43:0:99	0/0:0,166,255:55:0:99	0/0:0,78,255:26:0:92	0/0:0,126,255:42:0:99	0/0:0,255,255:212:0:99	0/0:0,169,255:56:0:99	0/0:0,255,255:186:0:99	0/0:0,205,255:68:0:99	0/0:0,190,255:63:0:99	0/0:0,226,255:75:0:99	0/0:0,255,255:102:0:99	0/0:0,255,255:123:0:99	0/0:0,226,255:75:0:99	0/0:0,148,255:49:0:99	0/0:0,114,255:38:0:99	0/0:0,138,255:46:0:99	0/0:0,255,255:278:0:99
Bd2	49876224	.	C	T	999	StrandBias	DP=8071;VDB=2.641393e-01;RPB=4.584610e+00;AF1=0.1667;G3=0.8333,8.34e-19,0.1667;HWE=3.04e-12;AC1=18;DP4=2929,3410,635,575;MQ=47;FQ=999;PV4=6.5e-05,0.35,2.6e-86,1;EFF=INTRON(MODIFIER||||Bradi2g49808|mRNA||Bradi2g49808.1.v2.1|)	GT:PL:DP:SP:GQ	0/0:0,255,255:700:0:99	0/0:0,255,255:118:0:99	0/0:0,169,255:56:0:99	0/0:0,255,255:384:0:99	0/0:0,255,255:143:0:99	0/0:0,255,255:132:0:99	0/0:0,255,255:145:0:99	0/0:0,255,255:114:0:99	0/0:0,255,255:112:0:99	0/0:0,255,255:102:0:99	0/0:0,105,255:35:0:99		0/0:0,255,255:180:0:99	0/0:0,255,255:212:0:99	0/0:0,255,255:145:0:99	0/0:0,72,255:91:3:76	0/0:0,255,255:101:0:99	1/1:255,202,0:74:0:99	0/0:0,255,255:152:0:99	0/0:0,255,255:864:0:99	1/1:255,255,0:264:0:99	0/0:0,255,255:228:0:99	0/0:0,105,255:35:0:99	0/0:0,157,255:52:0:99	0/0:0,126,255:42:0:99	0/0:0,154,255:51:0:99	0/0:0,81,255:27:0:85	0/0:0,102,255:34:0:99	0/0:0,255,255:206:0:99	0/0:0,160,255:53:0:99	0/0:0,255,255:194:0:99	0/0:0,220,255:73:0:99	0/0:0,196,255:65:0:99	0/0:0,232,255:77:0:99	1/1:255,229,0:101:0:99	1/1:255,255,0:113:6:99	0/0:0,217,255:72:0:99	0/0:0,144,255:48:0:99	0/0:0,132,255:44:0:99	0/0:0,157,255:52:0:99	0/0:0,255,255:262:0:99
Bd2	49876293	.	G	A	999	StrandBias	DP=7649;VDB=2.551231e-01;RPB=-3.855693e+00;AF1=0.1667;G3=0.8333,2.798e-18,0.1667;HWE=3.04e-12;AC1=18;DP4=2552,3452,357,725;MQ=46;FQ=999;PV4=4e-09,0.32,1.6e-299,1;EFF=INTRON(MODIFIER||||Bradi2g49808|mRNA||Bradi2g49808.1.v2.1|)	GT:PL:DP:SP:GQ	0/0:0,255,255:868:0:99	0/0:0,255,255:112:0:99	0/0:0,175,255:58:0:99	0/0:0,255,255:321:0:99	0/0:0,255,255:133:0:99	0/0:0,255,255:107:0:99	0/0:0,255,255:133:0:99	0/0:0,255,255:108:0:99	0/0:0,255,255:120:0:99	0/0:0,255,255:86:0:99	0/0:0,87,255:29:0:91		0/0:0,255,255:162:0:99	0/0:0,255,255:196:0:99	0/0:0,255,255:134:0:99	0/0:0,136,255:81:0:99	0/0:0,255,255:106:0:99	1/1:255,206,0:82:0:99	0/0:0,255,255:192:0:99	0/0:0,255,255:600:0:99	1/1:255,255,0:224:0:99	0/0:0,255,255:228:0:99	0/0:0,98,255:38:0:99	0/0:0,151,255:50:0:99	0/0:0,108,255:36:0:99	0/0:0,135,255:45:0:99	0/0:0,69,255:23:0:73	0/0:0,102,255:34:0:99	0/0:0,255,255:180:0:99	0/0:0,160,255:53:0:99	0/0:0,255,255:206:0:99	0/0:0,199,255:66:0:99	0/0:0,163,255:54:0:99	0/0:0,193,255:64:0:99	1/1:255,193,0:89:3:99	1/1:255,191,0:107:0:99	0/0:0,255,255:87:0:99	0/0:0,135,255:45:0:99	0/0:0,96,255:32:0:99	0/0:0,181,255:60:0:99	0/0:0,255,255:252:0:99
Bd2	49876297	.	G	T	999	PASS	DP=7471;VDB=5.124239e-01;RPB=-1.391892e+00;AF1=0.03704;G3=0.963,4.457e-19,0.03704;HWE=3.53e-05;AC1=4;DP4=2771,3983,80,124;MQ=46;FQ=999;PV4=0.61,0.41,1e-26,1;EFF=INTRON(MODIFIER||||Bradi2g49808|mRNA||Bradi2g49808.1.v2.1|)	GT:PL:DP:SP:GQ	0/0:0,255,255:812:0:99	0/0:0,255,255:114:0:99	0/0:0,169,255:56:0:99	0/0:0,255,255:309:0:99	0/0:0,255,255:132:0:99	0/0:0,255,255:104:0:99	0/0:0,255,255:132:0:99	0/0:0,255,255:106:0:99	0/0:0,255,255:121:0:99	0/0:0,229,255:76:0:99	0/0:0,90,255:30:0:99		0/0:0,255,255:150:0:99	0/0:0,255,255:198:0:99	0/0:0,255,255:138:0:99	1/1:255,124,0:84:0:99	0/0:0,255,255:97:0:99	0/0:0,255,255:88:0:99	0/0:0,255,255:196:0:99	0/0:0,255,255:560:0:99	0/0:0,255,255:232:0:99	0/0:0,255,255:240:0:99	0/0:0,108,255:36:0:99	0/0:0,144,255:48:0:99	0/0:0,102,255:34:0:99	0/0:0,129,255:43:0:99	0/0:0,72,255:24:0:83	0/0:0,99,255:33:0:99	0/0:0,255,255:170:0:99	0/0:0,160,255:53:0:99	0/0:0,255,255:194:0:99	0/0:0,193,255:64:0:99	0/0:0,154,255:52:0:99	0/0:0,193,255:64:0:99	0/0:0,246,255:94:0:99	0/0:0,255,255:111:0:99	0/0:0,255,255:90:0:99	0/0:0,138,255:46:0:99	0/0:0,108,255:36:0:99	0/0:0,181,255:60:0:99	0/0:0,255,255:236:0:99
Bd2	49876327	.	G	A	999	StrandBias	DP=7461;VDB=3.765238e-01;RPB=4.573840e+00;AF1=0.5741;G3=0.4259,3.642e-16,0.5741;HWE=9.23e-18;AC1=62;DP4=1590,1645,1543,2093;MQ=45;FQ=999;PV4=2.7e-08,0.18,0,1;EFF=INTRON(MODIFIER||||Bradi2g49808|mRNA||Bradi2g49808.1.v2.1|)	GT:PL:DP:SP:GQ	0/0:0,255,255:672:0:99	0/0:0,255,255:133:0:99	0/0:0,108,255:36:0:99	0/0:0,255,255:351:0:99	0/0:0,255,255:136:0:99	0/0:0,255,255:113:0:99	0/0:0,255,255:151:0:99	0/0:0,255,255:110:0:99	0/0:0,255,255:125:0:99	0/0:0,255,255:93:0:99	0/0:0,108,255:36:0:99		1/1:255,255,0:150:0:99	1/1:255,255,0:190:0:99	0/0:0,255,255:141:0:99	1/1:255,253,0:84:0:99	1/1:255,255,0:93:0:99	1/1:255,255,0:97:0:99	1/1:255,255,0:164:0:99	1/1:255,255,0:472:0:99	1/1:255,255,0:248:0:99	1/1:255,255,0:186:28:99	1/1:255,105,0:35:0:99	1/1:255,175,0:58:0:99	0/0:0,111,255:37:0:99	0/0:0,141,255:47:0:99	1/1:255,81,0:27:0:79	0/0:0,117,255:39:0:99	1/1:255,255,0:160:0:99	0/0:0,163,255:54:0:99	1/1:255,255,0:178:0:99	1/1:255,190,0:63:0:99	0/0:0,138,255:46:0:99	1/1:255,169,0:56:0:99	1/1:255,219,0:100:0:99	1/1:255,255,0:111:0:99	1/1:255,255,0:90:0:99	0/0:0,160,255:53:0:99	1/1:255,62,0:32:9:60	1/1:255,184,0:61:0:99	0/0:0,255,255:264:0:99
Bd2	49876335	.	G	A	999	PASS	DP=7414;VDB=1.433491e-01;RPB=1.464552e-01;AF1=0.01852;G3=0.9815,4.726e-21,0.01852;HWE=0.0016;AC1=2;DP4=3171,3714,55,87;MQ=46;FQ=999;PV4=0.089,1,0.061,1;EFF=INTRON(MODIFIER||||Bradi2g49808|mRNA||Bradi2g49808.1.v2.1|)	GT:PL:DP:SP:GQ	0/0:0,255,255:672:0:99	0/0:0,255,255:132:0:99	0/0:0,114,255:38:0:99	0/0:0,255,255:360:0:99	0/0:0,255,255:134:0:99	0/0:0,255,255:114:0:99	0/0:0,255,255:158:0:99	0/0:0,255,255:105:0:99	0/0:0,255,255:129:0:99	0/0:0,255,255:90:0:99	0/0:0,108,255:36:0:99		0/0:0,255,255:168:0:99	0/0:0,255,255:206:0:99	1/1:255,255,0:138:0:99	0/0:0,241,255:80:0:99	0/0:0,255,255:95:0:99	0/0:0,255,255:105:0:99	0/0:0,255,255:168:0:99	0/0:0,255,255:496:0:99	0/0:0,255,255:240:0:99	0/0:0,255,255:204:0:99	0/0:0,102,255:34:0:99	0/0:0,184,255:61:0:99	0/0:0,114,255:38:0:99	0/0:0,141,255:47:0:99	0/0:0,78,255:26:0:92	0/0:0,117,255:39:0:99	0/0:0,255,255:164:0:99	0/0:0,178,255:59:0:99	0/0:0,255,255:186:0:99	0/0:0,211,255:70:0:99	0/0:0,141,255:47:0:99	0/0:0,175,255:58:0:99	0/0:0,255,255:100:0:99	0/0:0,255,255:121:0:99	0/0:0,255,255:99:0:99	0/0:0,157,255:52:0:99	0/0:0,90,255:32:0:99	0/0:0,184,255:61:0:99	0/0:0,255,255:252:0:99
Bd2	49876426	.	T	C	999	PASS	DP=7826;VDB=5.124120e-01;RPB=1.326436e+00;AF1=0.03704;G3=0.963,1.079e-17,0.03704;HWE=3.53e-05;AC1=4;DP4=3572,3441,113,117;MQ=48;FQ=999;PV4=0.59,1,9e-18,1;EFF=INTRON(MODIFIER||||Bradi2g49808|mRNA||Bradi2g49808.1.v2.1|)	GT:PL:DP:SP:GQ	0/0:0,255,255:658:0:99	0/0:0,255,255:131:0:99	0/0:0,132,255:44:0:99	0/0:0,255,255:342:0:99	0/0:0,255,255:126:0:99	0/0:0,255,255:115:0:99	0/0:0,255,255:167:0:99	0/0:0,255,255:95:0:99	0/0:0,255,255:116:0:99	0/0:0,255,255:87:0:99	0/0:0,96,255:32:0:99		0/0:0,255,255:108:0:99	0/0:0,255,255:184:0:99	1/1:255,255,0:116:0:99	0/0:0,253,255:84:0:99	0/0:0,255,255:95:0:99	0/0:0,255,255:111:0:99	0/0:0,255,255:152:0:99	0/0:0,255,255:872:0:99	0/0:0,255,255:328:0:99	0/0:0,255,255:168:0:99	0/0:0,99,255:33:0:99	0/0:0,166,255:55:0:99	0/0:0,117,255:39:0:99	0/0:0,157,255:52:0:99	0/0:0,63,255:21:0:74	0/0:0,108,255:36:0:99	0/0:0,255,255:174:0:99	0/0:0,187,255:62:0:99	0/0:0,255,255:180:0:99	0/0:0,217,255:72:0:99	0/0:0,138,255:46:0:99	0/0:0,199,255:66:0:99	0/0:0,255,255:106:0:99	0/0:0,255,255:118:0:99	0/0:0,255,255:108:0:99	0/0:0,154,255:51:0:99	0/0:0,96,255:32:0:99	0/0:0,172,255:57:0:99	0/0:0,255,255:224:0:99
Bd2	49876443	.	T	A	999	PASS	DP=7748;VDB=1.926287e-01;RPB=1.072227e+00;AF1=0.01852;G3=0.9815,1.344e-17,0.01852;HWE=0.0016;AC1=2;DP4=3918,3301,66,78;MQ=48;FQ=999;PV4=0.052,1,3e-15,1;EFF=INTRON(MODIFIER||||Bradi2g49808|mRNA||Bradi2g49808.1.v2.1|)	GT:PL:DP:SP:GQ	0/0:0,255,255:812:0:99	0/0:0,255,255:122:0:99	0/0:0,144,255:48:0:99	0/0:0,255,255:336:0:99	0/0:0,255,255:123:0:99	0/0:0,255,255:121:0:99	0/0:0,255,255:163:0:99	0/0:0,255,255:96:0:99	0/0:0,255,255:111:0:99	0/0:0,255,255:91:0:99	0/0:0,99,255:33:0:99		0/0:0,255,255:120:0:99	0/0:0,255,255:210:0:99	0/0:0,255,255:122:0:99	0/0:0,250,255:83:0:99	0/0:0,255,255:96:0:99	0/0:0,255,255:92:0:99	0/0:0,255,255:164:0:99	0/0:0,255,255:752:0:99	0/0:0,255,255:304:0:99	0/0:0,255,255:162:0:99	0/0:0,93,255:31:0:99	0/0:0,154,255:51:0:99	0/0:0,123,255:41:0:99	0/0:0,163,255:54:0:99	0/0:0,60,255:20:0:74	0/0:0,111,255:37:0:99	0/0:0,255,255:168:0:99	0/0:0,187,255:62:0:99	0/0:0,255,255:198:0:99	0/0:0,223,255:74:0:99	0/0:0,163,255:54:0:99	0/0:0,193,255:64:0:99	0/0:0,255,255:112:0:99	0/0:0,255,255:124:0:99	0/0:0,255,255:105:0:99	0/0:0,151,255:50:0:99	0/0:0,90,255:30:0:99	0/0:0,181,255:60:0:99	0/0:0,255,255:226:0:99
Bd2	49876506	.	C	A	999	PASS	DP=7522;VDB=8.237714e-02;RPB=-1.650209e+00;AF1=0.01852;G3=0.9815,1.33e-20,0.01852;HWE=0.0016;AC1=2;DP4=3734,3307,42,64;MQ=46;FQ=999;PV4=0.0078,1,0.089,1;EFF=INTRON(MODIFIER||||Bradi2g49808|mRNA||Bradi2g49808.1.v2.1|)	GT:PL:DP:SP:GQ	0/0:0,255,255:966:0:99	0/0:0,255,255:109:0:99	0/0:0,181,255:60:0:99	0/0:0,255,255:345:0:99	0/0:0,255,255:108:0:99	0/0:0,255,255:118:0:99	0/0:0,255,255:118:0:99	0/0:0,255,255:90:0:99	1/1:255,255,0:103:0:99	0/0:0,214,255:71:0:99	0/0:0,75,255:25:0:89		0/0:0,255,255:246:0:99	0/0:0,255,255:212:0:99	0/0:0,255,255:102:0:99	0/0:0,229,255:76:0:99	0/0:0,255,255:96:0:99	0/0:0,217,255:72:0:99	0/0:0,255,255:148:0:99	0/0:0,255,255:480:0:99	0/0:0,255,255:312:0:99	0/0:0,255,255:294:0:99	0/0:0,102,255:34:0:99	0/0:0,114,255:38:0:99	0/0:0,111,255:37:0:99	0/0:0,123,255:41:0:99	0/0:0,102,255:34:0:99	0/0:0,160,255:53:0:99	0/0:0,255,255:164:0:99	0/0:0,154,255:51:0:99	0/0:0,255,255:198:0:99	0/0:0,226,255:75:0:99	0/0:0,144,255:48:0:99	0/0:0,181,255:60:0:99	0/0:0,255,255:114:0:99	0/0:0,255,255:117:0:99	0/0:0,255,255:105:0:99	0/0:0,135,255:45:0:99	0/0:0,120,255:40:0:99	0/0:0,193,255:64:0:99	0/0:0,255,255:200:0:99
Bd2	49876514	.	T	G	999	PASS	DP=7755;VDB=4.066143e-01;RPB=-3.603047e-01;AF1=0.6111;G3=0.3889,4.706e-20,0.6111;HWE=1.97e-17;AC1=66;DP4=1736,1426,1992,1966;MQ=46;FQ=999;PV4=0.00013,1,0,1;EFF=INTRON(MODIFIER||||Bradi2g49808|mRNA||Bradi2g49808.1.v2.1|)	GT:PL:DP:SP:GQ	0/0:0,255,255:1064:0:99	0/0:0,255,255:116:0:99	0/0:0,193,255:64:0:99	0/0:0,255,255:342:6:99	0/0:0,255,255:110:0:99	0/0:0,255,255:121:0:99	0/0:0,255,255:115:0:99	0/0:0,255,255:92:0:99	0/0:0,255,255:110:0:99	0/0:0,220,255:73:0:99	0/0:0,84,255:28:0:79		1/1:255,255,0:210:0:99	1/1:255,255,0:204:0:99	1/1:255,255,0:101:0:99	1/1:255,208,0:69:0:99	1/1:255,255,0:90:0:99	1/1:255,235,0:78:0:99	1/1:255,255,0:132:0:99	1/1:255,255,0:496:0:99	1/1:255,255,0:320:0:99	1/1:255,255,0:294:0:99	1/1:255,102,0:34:0:99	1/1:255,99,0:33:0:98	0/0:0,114,255:38:0:99	0/0:0,114,255:38:0:99	1/1:255,102,0:34:0:99	0/0:0,163,255:54:0:99	1/1:255,255,0:162:0:99	0/0:0,144,255:48:0:99	1/1:255,255,0:186:0:99	1/1:255,223,0:74:0:99	0/0:0,154,255:51:0:99	1/1:255,175,0:58:0:99	1/1:255,255,0:110:0:99	1/1:255,255,0:114:3:99	1/1:255,255,0:99:0:99	0/0:0,135,255:45:0:99	1/1:255,132,0:44:0:99	1/1:255,190,0:63:0:99	0/0:0,255,255:180:0:99
Bd2	49876811	.	A	G	999	StrandBias	DP=8136;VDB=1.475886e-01;RPB=6.213176e+00;AF1=0.5741;G3=0.4259,5.988e-15,0.5741;HWE=9.23e-18;AC1=62;DP4=2039,1710,1537,1616;MQ=44;FQ=999;PV4=3.1e-06,1,0,1;EFF=SYNONYMOUS_CODING(LOW|SILENT|gcA/gcG|A412|Bradi2g49808|mRNA||Bradi2g49808.1.v2.1|Exon_Bd2_49876579_49877455)	GT:PL:DP:SP:GQ	0/0:0,255,255:1918:0:99	0/0:0,126,255:42:0:99	0/0:0,193,255:64:0:99	0/0:0,255,255:267:0:99	0/0:0,255,255:124:0:99	0/0:0,226,255:76:0:99	0/0:0,255,255:105:0:99	0/0:0,255,255:88:0:99	0/0:0,255,255:90:0:99	0/0:0,205,255:68:0:99	0/0:0,93,255:31:0:89		1/1:255,255,0:408:0:99	1/1:255,255,0:140:0:99	0/0:0,255,255:110:0:99	1/1:255,211,0:70:0:99	1/1:255,163,0:54:0:99	1/1:255,226,0:75:0:99	1/1:255,193,0:64:0:99	1/1:255,255,0:264:0:99	1/1:255,255,0:352:0:99	1/1:255,255,0:288:0:99	1/1:255,69,0:23:0:67	1/1:255,66,0:22:0:64	0/0:0,75,255:25:0:71	0/0:0,75,255:25:0:71	1/1:255,57,0:19:0:55	0/0:0,148,255:49:0:99	1/1:255,235,0:78:0:99	0/0:0,126,255:42:0:99	1/1:255,255,0:130:0:99	1/1:255,69,0:23:0:67	0/0:0,114,255:38:0:99	1/1:255,199,0:66:0:99	1/1:255,255,0:92:0:99	1/1:255,236,0:88:0:99	1/1:255,199,0:66:0:99	0/0:0,129,255:43:0:99	1/1:255,169,0:56:0:99	1/1:255,108,0:36:0:99	0/0:0,255,255:114:3:99
Bd2	49876841	.	A	C	999	PASS	DP=8004;VDB=8.065532e-02;RPB=4.220137e-01;AF1=0.5741;G3=0.4259,4.718e-13,0.5741;HWE=9.23e-18;AC1=62;DP4=2084,1796,1432,1442;MQ=44;FQ=999;PV4=0.0016,1,0,1;EFF=SYNONYMOUS_CODING(LOW|SILENT|ctA/ctC|L422|Bradi2g49808|mRNA||Bradi2g49808.1.v2.1|Exon_Bd2_49876579_49877455)	GT:PL:DP:SP:GQ	0/0:0,255,255:2044:0:99	0/0:0,144,255:48:0:99	0/0:0,217,255:72:0:99	0/0:0,255,255:279:0:99	0/0:0,255,255:130:0:99	0/0:0,255,255:88:0:99	0/0:0,255,255:87:0:99	0/0:0,255,255:90:0:99	0/0:0,235,255:78:0:99	0/0:0,187,255:62:0:99	0/0:0,111,255:38:0:99		1/1:255,255,0:372:0:99	1/1:255,255,0:152:0:99	0/0:0,255,255:107:0:99	1/1:255,208,0:69:0:99	1/1:255,175,0:58:0:99	1/1:255,217,0:72:0:99	1/1:255,120,0:40:0:99	1/1:255,255,0:232:0:99	1/1:255,255,0:312:0:99	1/1:255,255,0:198:0:99	1/1:255,75,0:25:0:73	1/1:255,75,0:25:0:73	0/0:0,78,255:26:0:74	0/0:0,57,255:19:0:53	1/1:255,48,0:16:0:46	0/0:0,138,255:46:0:99	1/1:255,163,0:54:0:99	0/0:0,129,255:43:0:99	1/1:255,255,0:134:0:99	1/1:255,54,0:18:0:52	0/0:0,126,255:42:0:99	1/1:255,187,0:62:0:99	1/1:255,253,0:84:0:99	1/1:255,211,0:77:0:99	1/1:255,199,0:66:0:99	0/0:0,129,255:43:0:99	1/1:255,169,0:56:0:99	1/1:255,120,0:40:0:99	0/0:0,255,255:112:0:99
Bd2	49877009	.	C	A	999	EndDistBias	DP=8243;VDB=4.918699e-01;RPB=3.267319e+00;AF1=0.01852;G3=0.9815,2.312e-15,0.01852;HWE=0.0016;AC1=2;DP4=2675,2309,1051,910;MQ=47;FQ=999;PV4=0.96,1.6e-42,0,1e-14;EFF=SYNONYMOUS_CODING(LOW|SILENT|gcC/gcA|A478|Bradi2g49808|mRNA||Bradi2g49808.1.v2.1|Exon_Bd2_49876579_49877455)	GT:PL:DP:SP:GQ	1/1:255,255,0:1960:0:99	0/0:0,175,255:58:0:99	0/0:0,144,255:48:0:99	0/0:0,255,255:243:0:99	0/0:0,255,255:110:0:99	0/0:0,255,255:96:0:99	0/0:0,255,255:86:0:99	0/0:0,255,255:99:0:99	0/0:0,255,255:103:0:99	0/0:0,160,255:53:0:99	0/0:0,60,255:20:0:74		0/0:0,255,255:354:0:99	0/0:0,255,255:150:0:99	0/0:0,255,255:89:0:99	0/0:0,144,255:48:0:99	0/0:0,172,255:57:0:99	0/0:0,241,255:80:0:99	0/0:0,169,255:56:0:99	0/0:0,255,255:208:0:99	0/0:0,255,255:456:0:99	0/0:0,255,255:366:0:99	0/0:0,99,255:33:0:99	0/0:0,69,255:23:0:83	0/0:0,54,255:18:0:68	0/0:0,51,255:17:0:65	0/0:0,72,255:24:0:86	0/0:0,169,255:56:0:99	0/0:0,253,255:84:0:99	0/0:0,69,255:23:0:83	0/0:0,255,255:130:0:99	0/0:0,90,255:30:0:99	0/0:0,90,255:30:0:99	0/0:0,223,255:74:0:99	0/0:0,255,255:101:0:99	0/0:0,226,255:75:0:99	0/0:0,172,255:57:0:99	0/0:0,138,255:46:0:99	0/0:0,108,255:36:0:99	0/0:0,154,255:51:0:99	0/0:0,255,255:126:0:99
Bradi2g49817
Bd2	49880648	.	A	G	999	PASS	DP=8557;VDB=4.160352e-01;RPB=-1.720726e-01;AF1=0.037;G3=0.963,1.205e-13,0.03704;HWE=3.55e-05;AC1=4;DP4=3654,4161,87,111;MQ=46;FQ=999;PV4=0.47,1,3.1e-41,1;EFF=INTRON(MODIFIER||||Bradi2g49817|mRNA||Bradi2g49817.1.v2.1|)	GT:PL:DP:SP:GQ	0/0:0,255,255:1064:0:99	0/0:0,255,255:136:0:99	0/0:0,151,255:50:0:99	0/0:0,255,255:366:0:99	0/0:0,255,255:130:0:99	0/0:0,255,255:133:0:99	0/0:0,255,255:130:0:99	0/0:0,255,255:108:0:99	0/0:0,255,255:130:0:99	0/0:0,196,255:65:0:99	0/0:0,90,255:30:0:99		0/0:0,255,255:210:0:99	0/0:0,255,255:216:0:99	0/0:0,255,255:136:0:99	1/1:255,41,0:95:0:24	0/0:0,255,255:110:0:99	0/0:0,255,255:107:0:99	0/0:0,255,255:136:0:99	0/0:0,255,255:832:0:99	0/0:0,255,255:464:0:99	0/0:0,255,255:288:0:99	0/0:0,130,255:50:0:99	0/0:0,120,255:40:0:99	0/0:0,129,255:43:0:99	0/0:0,169,255:56:0:99	0/0:0,99,255:33:0:99	0/0:0,141,255:47:0:99	0/0:0,255,255:160:0:99	0/0:0,232,255:77:0:99	0/0:0,255,255:158:0:99	0/0:0,205,255:68:0:99	0/0:0,154,255:51:0:99	0/0:0,232,255:77:0:99	0/0:0,255,255:115:0:99	0/0:0,255,255:106:0:99	0/0:0,255,255:96:0:99	0/0:0,172,255:57:0:99	0/0:0,144,255:48:0:99	0/0:0,172,255:57:0:99	0/0:0,255,255:190:9:99
Bd2	49880814	.	G	T	999	PASS	DP=8142;VDB=1.098771e-01;RPB=-7.715962e-01;AF1=0.01852;G3=0.9815,1.785e-21,0.01852;HWE=0.0016;AC1=2;DP4=3940,3668,15,25;MQ=48;FQ=999;PV4=0.081,3.9e-05,1.1e-19,1;EFF=SYNONYMOUS_CODING(LOW|SILENT|ggG/ggT|G12|Bradi2g49817|mRNA||Bradi2g49817.1.v2.1|Exon_Bd2_49880787_49880886)	GT:PL:DP:SP:GQ	0/0:0,255,255:966:0:99	0/0:0,255,255:121:0:99	0/0:0,205,255:68:0:99	0/0:0,255,255:336:0:99	0/0:0,255,255:114:0:99	0/0:0,255,255:118:0:99	0/0:0,255,255:117:0:99	0/0:0,255,255:107:0:99	0/0:0,255,255:106:0:99	0/0:0,226,255:75:0:99	0/0:0,87,255:29:0:99		0/0:0,255,255:300:0:99	0/0:0,255,255:196:0:99	0/0:0,255,255:121:0:99	0/0:0,255,255:88:0:99	0/0:0,255,255:91:0:99	0/0:0,214,255:71:0:99	0/0:0,255,255:140:0:99	0/0:0,255,255:632:0:99	0/0:0,255,255:448:0:99	0/0:0,255,255:300:0:99	0/0:0,102,255:34:0:99	1/1:255,108,0:36:0:88	0/0:0,141,255:47:0:99	0/0:0,138,255:46:0:99	0/0:0,111,255:37:0:99	0/0:0,199,255:66:0:99	0/0:0,255,255:154:0:99	0/0:0,141,255:47:0:99	0/0:0,255,255:152:0:99	0/0:0,214,255:71:0:99	0/0:0,166,255:56:0:99	0/0:0,255,255:93:0:99	0/0:0,255,255:88:0:99	0/0:0,255,255:118:0:99	0/0:0,255,255:90:0:99	0/0:0,184,255:61:0:99	0/0:0,205,255:68:0:99	0/0:0,178,255:59:0:99	0/0:0,255,255:176:0:99
Bd2	49880853	.	C	T	999	StrandBias	DP=8031;VDB=5.145259e-01;RPB=-1.774080e-01;AF1=0.5741;G3=0.4259,1.543e-19,0.5741;HWE=9.23e-18;AC1=62;DP4=1646,1817,1470,2248;MQ=45;FQ=999;PV4=9.3e-12,8.3e-24,0,0.0056;EFF=SYNONYMOUS_CODING(LOW|SILENT|cgC/cgT|R25|Bradi2g49817|mRNA||Bradi2g49817.1.v2.1|Exon_Bd2_49880787_49880886)	GT:PL:DP:SP:GQ	0/0:0,255,255:1134:0:99	0/0:0,255,255:139:0:99	0/0:0,199,255:66:0:99	0/0:0,255,255:291:0:99	0/0:0,255,255:119:0:99	0/0:0,255,255:116:0:99	0/0:0,255,255:111:0:99	0/0:0,255,255:92:0:99	0/0:0,255,255:117:0:99	0/0:0,214,255:71:0:99	0/0:0,81,255:27:0:77		1/1:255,255,0:258:0:99	1/1:255,255,0:140:0:99	0/0:0,255,255:116:0:99	1/1:255,217,0:72:0:99	1/1:255,255,0:85:0:99	1/1:255,250,0:83:0:99	1/1:255,255,0:104:0:99	1/1:255,255,0:592:0:99	1/1:255,255,0:304:0:99	1/1:255,255,0:288:0:99	1/1:255,99,0:33:0:97	1/1:255,99,0:33:0:97	0/0:0,120,255:40:0:99	0/0:0,141,255:47:0:99	1/1:255,93,0:31:0:91	0/0:0,169,255:56:0:99	1/1:255,255,0:132:0:99	0/0:0,126,255:42:0:99	1/1:255,255,0:128:0:99	1/1:255,178,0:59:0:99	0/0:0,172,255:57:0:99	1/1:255,255,0:95:0:99	1/1:255,196,0:65:0:99	1/1:255,183,0:99:0:99	1/1:255,253,0:84:0:99	0/0:0,178,255:59:0:99	1/1:255,163,0:54:0:99	1/1:255,169,0:56:0:99	0/0:0,255,255:164:0:99
Bd2	49880904	.	G	A	999	PASS	DP=7993;VDB=4.949449e-01;RPB=-1.709403e+00;AF1=0.1852;G3=0.8148,2.594e-13,0.1852;HWE=6.3e-13;AC1=20;DP4=2819,3478,591,603;MQ=44;FQ=999;PV4=0.0029,1,1,1;EFF=INTRON(MODIFIER||||Bradi2g49817|mRNA||Bradi2g49817.1.v2.1|)	GT:PL:DP:SP:GQ	0/0:0,255,255:826:0:99	0/0:0,255,255:140:0:99	1/1:255,144,0:48:0:99	1/1:255,255,0:342:0:99	1/1:255,255,0:126:0:99	1/1:255,255,0:113:0:99	1/1:255,255,0:127:0:99	1/1:255,255,0:102:0:99	1/1:255,255,0:101:0:99	1/1:255,255,0:86:0:99	1/1:255,54,0:18:0:45		0/0:0,255,255:180:0:99	0/0:0,255,255:172:0:99	0/0:0,255,255:130:0:99	0/0:0,255,255:89:0:99	0/0:0,255,255:91:0:99	0/0:0,255,255:104:0:99	0/0:0,255,255:148:0:99	0/0:0,255,255:680:0:99	0/0:0,255,255:416:0:99	0/0:0,255,255:342:0:99	0/0:0,111,255:37:0:99	0/0:0,120,255:40:0:99	0/0:0,135,255:45:0:99	0/0:0,163,255:54:0:99	0/0:0,72,255:24:0:75	0/0:0,126,255:42:0:99	0/0:0,255,255:164:0:99	0/0:0,181,255:60:0:99	0/0:0,255,255:130:0:99	0/0:0,181,255:60:0:99	0/0:0,157,255:52:0:99	0/0:0,253,255:84:0:99	0/0:0,250,255:83:0:99	0/0:0,190,255:106:2:99	0/0:0,255,255:93:0:99	0/0:0,211,255:70:0:99	0/0:0,193,255:64:0:99	0/0:0,166,255:55:0:99	0/0:0,255,255:210:0:99
Bd2	49880905	.	T	C	999	StrandBias	DP=7990;VDB=2.896868e-01;RPB=7.018496e-01;AF1=0.6111;G3=0.3889,1.105e-15,0.6111;HWE=1.97e-17;AC1=66;DP4=1580,1545,1829,2471;MQ=44;FQ=999;PV4=7.8e-12,1,0,1;EFF=INTRON(MODIFIER||||Bradi2g49817|mRNA||Bradi2g49817.1.v2.1|)	GT:PL:DP:SP:GQ	0/0:0,255,255:812:0:99	0/0:0,255,255:138:0:99	0/0:0,144,255:48:0:99	0/0:0,255,255:342:0:99	0/0:0,255,255:127:0:99	0/0:0,255,255:115:0:99	0/0:0,255,255:132:0:99	0/0:0,255,255:108:0:99	0/0:0,255,255:103:0:99	0/0:0,255,255:86:0:99	0/0:0,63,255:21:0:58		1/1:255,255,0:186:7:99	1/1:255,255,0:166:0:99	1/1:255,255,0:128:0:99	1/1:255,255,0:86:0:99	1/1:255,255,0:90:0:99	1/1:255,255,0:97:0:99	1/1:255,255,0:148:9:99	1/1:255,255,0:672:0:99	1/1:255,255,0:416:0:99	1/1:255,255,0:336:27:99	1/1:255,111,0:37:0:99	1/1:255,120,0:40:0:99	0/0:0,135,255:45:0:99	0/0:0,154,255:51:0:99	1/1:255,66,0:22:0:65	0/0:0,123,255:41:0:99	1/1:255,255,0:162:0:99	0/0:0,178,255:59:0:99	1/1:255,255,0:126:0:99	1/1:255,175,0:58:0:99	0/0:0,157,255:52:0:99	1/1:255,250,0:83:0:99	1/1:255,207,0:82:0:99	1/1:255,191,0:107:2:99	1/1:255,255,0:93:0:99	0/0:0,208,255:69:0:99	1/1:255,181,0:60:0:99	1/1:255,160,0:53:0:99	0/0:0,255,255:206:0:99
Bd2	49880993	.	G	A	999	PASS	DP=8238;VDB=4.287139e-01;RPB=1.523026e+00;AF1=0.5741;G3=0.4259,7.779e-17,0.5741;HWE=9.23e-18;AC1=62;DP4=1814,1620,2344,1754;MQ=45;FQ=999;PV4=0.00015,1.1e-22,0,1;EFF=INTRON(MODIFIER||||Bradi2g49817|mRNA||Bradi2g49817.1.v2.1|)	GT:PL:DP:SP:GQ	0/0:0,255,255:896:0:99	0/0:0,255,255:133:0:99	0/0:0,169,255:56:0:99	0/0:0,255,255:303:0:99	0/0:0,255,255:135:0:99	0/0:0,255,255:125:0:99	0/0:0,255,255:132:0:99	0/0:0,255,255:128:0:99	0/0:0,255,255:138:0:99	0/0:0,253,255:84:0:99	0/0:0,93,255:31:0:89		1/1:255,255,0:174:0:99	1/1:255,255,0:240:0:99	0/0:0,255,255:136:0:99	1/1:255,255,0:109:0:99	1/1:255,255,0:95:0:99	1/1:255,255,0:111:0:99	1/1:255,255,0:212:0:99	1/1:255,255,0:760:0:99	1/1:255,255,0:280:0:99	1/1:255,255,0:216:0:99	1/1:255,75,0:25:0:73	1/1:255,141,0:47:0:99	0/0:0,126,255:42:0:99	0/0:0,190,255:63:0:99	1/1:255,66,0:22:0:64	0/0:0,81,255:27:0:77	1/1:255,255,0:158:0:99	0/0:0,217,255:72:0:99	1/1:255,255,0:122:0:99	1/1:255,184,0:61:0:99	0/0:0,166,255:55:0:99	1/1:255,223,0:74:0:99	1/1:255,252,0:107:0:99	1/1:255,215,0:105:2:99	1/1:255,199,0:66:0:99	0/0:0,169,255:56:0:99	1/1:255,223,0:74:0:99	1/1:255,193,0:64:0:99	0/0:0,255,255:190:0:99
Bd2	49881036	.	C	T	999	StrandBias	DP=7844;VDB=6.864047e-03;RPB=4.661319e+00;AF1=0.03704;G3=0.963,4.589e-18,0.03704;HWE=3.53e-05;AC1=4;DP4=2956,2866,347,568;MQ=47;FQ=999;PV4=4.3e-13,1.2e-43,2.1e-77,1;EFF=INTRON(MODIFIER||||Bradi2g49817|mRNA||Bradi2g49817.1.v2.1|)	GT:PL:DP:SP:GQ	1/1:255,255,0:798:0:99	1/1:255,255,0:108:0:99	0/0:0,169,255:56:0:99	0/0:0,255,255:327:0:99	0/0:0,255,255:129:0:99	0/0:0,255,255:118:0:99	0/0:0,255,255:116:0:99	0/0:0,255,255:112:0:99	0/0:0,255,255:128:0:99	0/0:0,202,255:67:0:99	0/0:0,93,255:31:0:99		0/0:0,255,255:126:0:99	0/0:0,255,255:240:0:99	0/0:0,255,255:151:0:99	0/0:0,255,255:101:0:99	0/0:0,255,255:96:0:99	0/0:0,255,255:90:0:99	0/0:0,108,255:36:0:99	0/0:0,255,255:256:0:99	0/0:0,255,255:328:0:99	0/0:0,255,255:174:0:99	0/0:0,75,255:25:0:86	0/0:0,132,255:44:0:99	0/0:0,126,255:42:0:99	0/0:0,132,255:44:0:99	0/0:0,66,255:22:0:77	0/0:0,69,255:23:0:80	0/0:0,255,255:176:0:99	0/0:0,187,255:62:0:99	0/0:0,255,255:140:0:99	0/0:0,180,255:71:0:99	0/0:0,175,255:58:0:99	0/0:0,217,255:72:0:99	0/0:0,255,255:104:0:99	0/0:0,255,255:115:0:99	0/0:0,181,255:60:0:99	0/0:0,151,255:50:0:99	0/0:0,144,255:50:10:99	0/0:0,205,255:68:0:99	0/0:0,255,255:208:3:99
Bd2	49881051	.	G	A	999	PASS	DP=7815;VDB=1.306573e-01;RPB=-7.066035e-01;AF1=0.03704;G3=0.963,8.07e-18,0.03704;HWE=3.53e-05;AC1=4;DP4=3222,3399,152,128;MQ=47;FQ=999;PV4=0.067,1,3.6e-47,1;EFF=INTRON(MODIFIER||||Bradi2g49817|mRNA||Bradi2g49817.1.v2.1|)	GT:PL:DP:SP:GQ	0/0:0,255,255:868:0:99	0/0:0,255,255:111:0:99	0/0:0,163,255:54:0:99	0/0:0,255,255:336:0:99	0/0:0,255,255:117:0:99	0/0:0,255,255:130:0:99	0/0:0,255,255:131:0:99	0/0:0,255,255:126:0:99	0/0:0,255,255:133:0:99	0/0:0,214,255:71:0:99	0/0:0,81,255:27:0:92		0/0:0,255,255:126:0:99	0/0:0,255,255:230:0:99	1/1:255,255,0:148:0:99	0/0:0,255,255:94:0:99	0/0:0,255,255:98:0:99	0/0:0,232,255:78:0:99	0/0:0,120,255:40:0:99	0/0:0,255,255:320:0:99	0/0:0,255,255:312:0:99	0/0:0,255,255:186:0:99	0/0:0,87,255:29:0:98	0/0:0,138,255:46:0:99	0/0:0,129,255:43:0:99	0/0:0,132,255:44:0:99	0/0:0,63,255:21:0:74	0/0:0,75,255:25:0:86	0/0:0,255,255:184:0:99	0/0:0,190,255:63:0:99	0/0:0,255,255:144:0:99	0/0:0,217,255:72:0:99	0/0:0,163,255:54:0:99	0/0:0,235,255:78:0:99	0/0:0,255,255:101:0:99	0/0:0,255,255:111:0:99	0/0:0,172,255:57:0:99	0/0:0,151,255:50:0:99	0/0:0,151,255:50:0:99	0/0:0,202,255:67:0:99	0/0:0,255,255:208:3:99
Bd2	49881077	.	C	A	999	PASS	DP=7817;VDB=3.356629e-01;RPB=2.718953e+00;AF1=0.1389;G3=0.8519,0.01852,0.1296;HWE=4.68e-09;AC1=15;DP4=3309,3081,446,415;MQ=48;FQ=999;PV4=1,1,2.3e-87,1;EFF=INTRON(MODIFIER||||Bradi2g49817|mRNA||Bradi2g49817.1.v2.1|)	GT:PL:DP:SP:GQ	0/0:0,255,255:826:0:99	0/0:0,255,255:103:0:99	0/0:0,169,255:56:0:99	0/0:0,255,255:327:0:99	0/0:0,255,255:127:0:99	0/0:0,255,255:132:0:99	0/0:0,255,255:138:0:99	0/0:0,255,255:119:0:99	0/0:0,255,255:129:0:99	0/0:0,223,255:74:0:99	0/0:0,81,255:27:0:86		0/0:0,255,255:156:0:99	0/0:0,255,255:218:0:99	0/0:0,255,255:152:0:99	0/0:0,107,255:84:0:99	0/0:0,255,255:90:0:99	1/1:255,229,0:76:0:99	0/0:0,255,255:164:0:99	0/0:0,255,255:680:0:99	0/0:0,255,255:224:0:99	0/0:0,255,255:216:0:99	0/0:0,102,255:34:0:99	0/0:0,138,255:46:0:99	0/0:0,129,255:43:0:99	0/0:0,154,255:51:0:99	0/0:0,72,255:24:0:77	0/0:0,72,255:24:0:77	0/0:0,255,255:180:0:99	0/0:0,181,255:61:0:99	0/0:0,255,255:138:0:99	0/0:0,199,255:66:0:99	0/0:0,178,255:59:0:99	0/0:0,238,255:79:0:99	1/1:255,255,0:101:0:99	1/1:255,209,0:113:5:99	0/0:0,135,255:45:0:99	0/0:0,135,255:45:0:99	0/0:0,108,255:36:0:99	0/0:0,202,255:67:0:99	0/0:0,255,255:222:3:99
Bd2	49881089	.	A	G	999	PASS	DP=7988;VDB=2.160577e-01;RPB=3.082972e+00;AF1=0.01852;G3=0.9815,3.035e-17,0.01852;HWE=0.0016;AC1=2;DP4=3718,3642,71,56;MQ=48;FQ=999;PV4=0.25,1,8.1e-57,1;EFF=INTRON(MODIFIER||||Bradi2g49817|mRNA||Bradi2g49817.1.v2.1|)	GT:PL:DP:SP:GQ	0/0:0,255,255:840:0:99	0/0:0,255,255:102:0:99	0/0:0,175,255:58:0:99	0/0:0,255,255:327:0:99	0/0:0,255,255:135:0:99	0/0:0,255,255:141:0:99	0/0:0,255,255:139:0:99	0/0:0,255,255:118:0:99	0/0:0,255,255:127:0:99	0/0:0,220,255:73:0:99	0/0:0,78,255:26:0:92		0/0:0,255,255:150:0:99	0/0:0,255,255:216:0:99	0/0:0,255,255:154:0:99	0/0:0,255,255:92:0:99	0/0:0,255,255:85:0:99	0/0:0,226,255:75:0:99	0/0:0,255,255:176:0:99	0/0:0,255,255:800:16:99	0/0:0,255,255:256:0:99	0/0:0,255,255:240:0:99	0/0:0,108,255:36:0:99	0/0:0,138,255:46:0:99	0/0:0,123,255:41:0:99	0/0:0,166,255:55:0:99	0/0:0,60,255:20:0:74	0/0:0,63,255:21:0:77	0/0:0,255,255:164:0:99	0/0:0,181,255:60:0:99	0/0:0,255,255:156:0:99	0/0:0,193,255:64:0:99	0/0:0,184,255:61:0:99	0/0:0,238,255:79:0:99	0/0:0,255,255:110:0:99	0/0:0,255,255:120:0:99	0/0:0,190,255:63:0:99	0/0:0,129,255:43:0:99	0/0:0,102,255:34:0:99	0/0:0,193,255:64:0:99	0/0:0,255,255:236:0:99
Bd2	49881245	.	C	T	999	PASS	DP=8203;VDB=4.493046e-01;RPB=-1.381178e-01;AF1=0.5741;G3=0.4259,9.092e-15,0.5741;HWE=9.23e-18;AC1=62;DP4=1761,1702,2164,2064;MQ=46;FQ=999;PV4=0.78,4.6e-17,0,1;EFF=INTRON(MODIFIER||||Bradi2g49817|mRNA||Bradi2g49817.1.v2.1|)	GT:PL:DP:SP:GQ	0/0:0,255,255:826:0:99	0/0:0,255,255:136:0:99	0/0:0,132,255:44:0:99	0/0:0,255,255:345:0:99	0/0:0,255,255:150:0:99	0/0:0,255,255:124:0:99	0/0:0,255,255:161:0:99	0/0:0,255,255:130:0:99	0/0:0,255,255:102:0:99	0/0:0,217,255:72:0:99	0/0:0,57,255:19:0:53		1/1:255,255,0:96:0:99	1/1:255,255,0:234:0:99	0/0:0,255,255:133:0:99	1/1:255,255,0:93:0:99	1/1:255,255,0:105:0:99	1/1:255,247,0:82:0:99	1/1:255,255,0:168:0:99	1/1:255,255,0:1000:0:99	1/1:255,255,0:240:0:99	1/1:255,255,0:186:0:99	1/1:255,141,0:47:0:99	1/1:255,132,0:44:0:99	0/0:0,105,255:35:0:99	0/0:0,144,255:48:0:99	1/1:255,93,0:31:0:91	0/0:0,99,255:33:0:95	1/1:255,255,0:196:0:99	0/0:0,196,255:65:0:99	1/1:255,255,0:158:3:99	1/1:255,214,0:71:0:99	0/0:0,132,255:44:0:99	1/1:255,255,0:87:0:99	1/1:255,255,0:135:0:99	1/1:255,255,0:120:0:99	1/1:255,255,0:99:0:99	0/0:0,123,255:41:0:99	1/1:255,78,0:26:0:76	1/1:255,175,0:58:0:99	0/0:0,255,255:280:0:99
Bd2	49881418	.	T	C	999	PASS	DP=8139;VDB=4.510542e-01;RPB=-1.559821e+00;AF1=0.8333;G3=0.1667,1.184e-14,0.8333;HWE=3.04e-12;AC1=90;DP4=464,507,3033,3395;MQ=40;FQ=999;PV4=0.73,3.6e-08,0,1;EFF=INTRON(MODIFIER||||Bradi2g49817|mRNA||Bradi2g49817.1.v2.1|)	GT:PL:DP:SP:GQ	1/1:255,255,0:560:0:99	1/1:255,255,0:151:0:99	1/1:255,114,0:38:0:99	1/1:255,255,0:303:0:99	1/1:255,255,0:116:0:99	1/1:255,255,0:116:0:99	1/1:255,255,0:150:0:99	1/1:255,255,0:120:0:99	1/1:255,255,0:109:0:99	1/1:255,203,0:80:0:99	1/1:255,72,0:24:0:76		1/1:255,255,0:120:0:99	1/1:255,255,0:234:0:99	1/1:255,255,0:153:0:99	1/1:255,255,0:95:0:99	1/1:255,255,0:101:0:99	1/1:255,255,0:120:0:99	1/1:255,255,0:220:0:99	1/1:255,255,0:768:0:99	1/1:255,255,0:336:0:99	1/1:255,255,0:186:0:99	1/1:255,123,0:41:0:99	1/1:255,126,0:42:0:99	0/0:0,141,255:47:0:99	0/0:0,111,255:37:0:99	1/1:255,51,0:17:0:55	0/0:0,75,255:25:0:65	1/1:255,255,0:212:0:99	0/0:0,217,255:72:0:99	1/1:255,255,0:160:0:99	1/1:255,208,0:69:0:99	0/0:0,129,255:43:0:99	1/1:255,217,0:72:0:99	1/1:255,255,0:114:0:99	1/1:255,255,0:110:0:99	1/1:255,208,0:69:0:99	0/0:0,166,255:55:0:99	1/1:255,84,0:30:0:88	1/1:255,187,0:62:0:99	0/0:0,255,255:268:0:99
Bd2	49881425	.	G	A	999	StrandBias	DP=8045;VDB=1.847401e-01;RPB=-1.584278e+00;AF1=0.3333;G3=0.6667,6.529e-11,0.3333;HWE=1.12e-16;AC1=36;DP4=2358,2884,1162,1163;MQ=40;FQ=999;PV4=6.4e-05,2.9e-17,0,0.098;EFF=INTRON(MODIFIER||||Bradi2g49817|mRNA||Bradi2g49817.1.v2.1|)	GT:PL:DP:SP:GQ	0/0:0,255,255:644:0:99	0/0:0,255,255:160:0:99	0/0:0,108,255:36:0:99	0/0:0,255,255:324:0:99	0/0:0,255,255:119:0:99	0/0:0,255,255:122:0:99	0/0:0,255,255:153:0:99	0/0:0,255,255:120:0:99	0/0:0,255,255:118:0:99	0/0:0,217,255:72:0:99	0/0:0,72,255:24:0:72		1/1:255,255,0:120:0:99	0/0:0,255,255:236:0:99	0/0:0,255,255:155:0:99	0/0:0,255,255:99:0:99	0/0:0,255,255:106:0:99	0/0:0,255,255:125:0:99	1/1:255,255,0:192:0:99	1/1:255,255,0:792:0:99	0/0:0,255,255:336:0:99	1/1:255,255,0:204:0:99	1/1:255,117,0:39:0:99	1/1:255,132,0:44:0:99	0/0:0,148,255:49:0:99	0/0:0,111,255:37:0:99	1/1:244,39,0:13:0:33	0/0:0,69,255:23:0:69	1/1:255,255,0:212:0:99	0/0:0,202,255:67:0:99	1/1:255,255,0:158:0:99	1/1:255,190,0:63:0:99	0/0:0,117,255:41:0:99	1/1:255,211,0:70:0:99	0/0:0,255,255:111:0:99	0/0:0,255,255:115:0:99	1/1:255,199,0:66:0:99	0/0:0,157,255:52:0:99	1/1:255,78,0:26:0:72	1/1:255,178,0:59:0:99	0/0:0,255,255:268:0:99
Bd2	49881460	.	C	A	999	PASS	DP=8331;VDB=3.088275e-01;RPB=-2.376267e+00;AF1=0.8333;G3=0.1667,4.201e-11,0.8333;HWE=3.04e-12;AC1=90;DP4=447,474,3143,3316;MQ=41;FQ=999;PV4=0.94,2.8e-05,1.9e-277,1;EFF=INTRON(MODIFIER||||Bradi2g49817|mRNA||Bradi2g49817.1.v2.1|)	GT:PL:DP:SP:GQ	1/1:255,255,0:686:0:99	1/1:255,255,0:149:0:99	1/1:255,84,0:28:0:88	1/1:255,255,0:297:0:99	1/1:255,255,0:129:0:99	1/1:255,255,0:121:0:99	1/1:255,255,0:151:0:99	1/1:255,255,0:118:0:99	1/1:255,255,0:98:0:99	1/1:255,190,0:63:0:99	1/1:255,54,0:18:0:58		1/1:255,255,0:150:0:99	1/1:255,255,0:238:0:99	1/1:255,255,0:146:0:99	1/1:255,255,0:89:0:99	1/1:255,255,0:106:0:99	1/1:255,255,0:126:0:99	1/1:255,255,0:184:0:99	1/1:255,255,0:824:0:99	1/1:255,255,0:288:0:99	1/1:255,255,0:216:20:99	1/1:255,96,0:32:0:99	1/1:255,114,0:38:0:99	0/0:0,138,255:46:0:99	0/0:0,132,255:44:0:99	1/1:229,33,0:11:0:37	0/0:0,96,255:32:0:86	1/1:255,255,0:218:0:99	0/0:0,211,255:70:0:99	1/1:255,255,0:166:0:99	1/1:255,181,0:60:0:99	0/0:0,141,255:47:0:99	1/1:255,211,0:70:0:99	1/1:255,255,0:119:0:99	1/1:255,255,0:132:0:99	1/1:255,235,0:78:0:99	0/0:0,151,255:50:0:99	1/1:255,84,0:28:0:88	1/1:255,178,0:59:0:99	0/0:0,255,255:258:0:99
Bd2	49881531	.	T	C	999	PASS	DP=8089;VDB=3.502183e-01;RPB=1.442592e+00;AF1=0.01852;G3=0.9815,1.34e-18,0.01852;HWE=0.0016;AC1=2;DP4=4004,3525,58,72;MQ=45;FQ=999;PV4=0.062,1,5.7e-73,1;EFF=INTRON(MODIFIER||||Bradi2g49817|mRNA||Bradi2g49817.1.v2.1|)	GT:PL:DP:SP:GQ	0/0:0,255,255:770:0:99	0/0:0,255,255:134:0:99	0/0:0,199,255:66:0:99	0/0:0,255,255:330:0:99	0/0:0,255,255:142:0:99	0/0:0,255,255:146:0:99	0/0:0,255,255:162:0:99	0/0:0,255,255:132:0:99	0/0:0,255,255:130:0:99	0/0:0,229,255:76:0:99	0/0:0,66,255:22:0:80		0/0:0,255,255:246:0:99	0/0:0,255,255:234:3:99	1/1:255,255,0:125:0:99	0/0:0,255,255:89:0:99	0/0:0,255,255:116:0:99	0/0:0,255,255:110:0:99	0/0:0,255,255:204:0:99	0/0:0,255,255:720:0:99	0/0:0,255,255:248:0:99	0/0:0,255,255:246:0:99	0/0:0,84,255:28:0:98	0/0:0,114,255:38:0:99	0/0:0,120,255:40:0:99	0/0:0,172,255:57:0:99	0/0:0,72,255:24:0:86	0/0:0,141,255:47:0:99	0/0:0,255,255:198:0:99	0/0:0,202,255:67:0:99	0/0:0,255,255:162:0:99	0/0:0,223,255:74:0:99	0/0:0,157,255:52:0:99	0/0:0,217,255:72:0:99	0/0:0,255,255:128:0:99	0/0:0,255,255:127:0:99	0/0:0,235,255:78:0:99	0/0:0,160,255:53:0:99	0/0:0,205,255:68:0:99	0/0:0,223,255:74:0:99	0/0:0,255,255:214:0:99
Bd2	49881564	.	C	T	999	PASS	DP=8140;VDB=1.742585e-01;RPB=9.697149e-01;AF1=0.8333;G3=0.1667,9.624e-17,0.8333;HWE=3.04e-12;AC1=90;DP4=520,390,3394,2879;MQ=44;FQ=999;PV4=0.087,1.5e-20,7.5e-129,1;EFF=INTRON(MODIFIER||||Bradi2g49817|mRNA||Bradi2g49817.1.v2.1|)	GT:PL:DP:SP:GQ	1/1:255,255,0:714:0:99	1/1:255,255,0:121:0:99	1/1:255,211,0:70:0:99	1/1:255,255,0:303:0:99	1/1:255,255,0:134:0:99	1/1:255,255,0:132:0:99	1/1:255,255,0:135:0:99	1/1:255,255,0:109:0:99	1/1:255,255,0:116:0:99	1/1:255,214,0:71:0:99	1/1:255,81,0:27:0:85		1/1:255,255,0:198:0:99	1/1:255,255,0:224:0:99	1/1:255,255,0:118:0:99	1/1:255,253,0:84:0:99	1/1:255,255,0:109:0:99	1/1:255,238,0:79:0:99	1/1:255,255,0:208:0:99	1/1:255,255,0:776:0:99	1/1:255,255,0:320:0:99	1/1:255,255,0:240:27:99	1/1:255,66,0:22:0:70	1/1:255,93,0:31:0:97	0/0:0,96,255:32:0:86	0/0:0,178,255:59:0:99	1/1:255,63,0:21:0:67	0/0:0,135,255:45:0:99	1/1:255,255,0:148:0:99	0/0:0,172,255:57:0:99	1/1:255,255,0:126:0:99	1/1:255,190,0:63:0:99	0/0:0,148,255:49:0:99	1/1:255,181,0:60:0:99	1/1:255,255,0:106:0:99	1/1:255,255,0:106:0:99	1/1:255,244,0:81:0:99	0/0:0,172,255:57:0:99	1/1:255,193,0:64:0:99	1/1:255,175,0:58:0:99	0/0:0,255,255:204:0:99
Bd2	49881912	.	T	C	999	PASS	DP=8208;VDB=2.634169e-01;RPB=4.746270e+00;AF1=0.1852;G3=0.8148,7.768e-13,0.1852;HWE=6.3e-13;AC1=20;DP4=2865,3512,451,572;MQ=41;FQ=999;PV4=0.64,1,8.4e-269,1;EFF=INTRON(MODIFIER||||Bradi2g49817|mRNA||Bradi2g49817.1.v2.1|),SPLICE_SITE_DONOR(HIGH||||Bradi2g49817|mRNA||Bradi2g49817.1.v2.1|)	GT:PL:DP:SP:GQ	0/0:0,255,255:1498:0:99	0/0:0,244,255:81:0:99	1/1:255,132,0:44:0:99	1/1:255,255,0:297:6:99	1/1:255,253,0:84:0:99	1/1:255,255,0:103:0:99	1/1:255,255,0:117:0:99	1/1:255,255,0:97:0:99	1/1:255,255,0:112:0:99	1/1:255,187,0:62:0:99	1/1:255,75,0:25:0:66		0/0:0,255,255:270:0:99	0/0:0,255,255:148:0:99	0/0:0,66,255:22:0:69	0/0:0,214,255:71:0:99	0/0:0,255,255:87:0:99	0/0:0,217,255:72:0:99	0/0:0,255,255:116:0:99	0/0:0,255,255:520:0:99	0/0:0,255,255:600:0:99	0/0:0,255,255:384:0:99	0/0:0,90,255:30:0:93	0/0:0,99,255:33:0:99	0/0:0,111,255:37:0:99	0/0:0,120,255:40:0:99	0/0:0,111,255:37:0:99	0/0:0,111,255:37:0:99	0/0:0,255,255:104:0:99	0/0:0,157,255:52:0:99	0/0:0,255,255:162:0:99	0/0:0,199,255:66:0:99	0/0:0,129,255:43:0:99	0/0:0,244,255:81:0:99	0/0:0,250,255:83:0:99	0/0:0,255,255:110:0:99	0/0:0,235,255:78:0:99	0/0:0,184,255:61:0:99	0/0:0,163,255:54:0:99	0/0:0,184,255:61:0:99	0/0:0,255,255:178:0:99
Bd2	49881920	.	C	A	999	SnpGap	DP=8248;VDB=3.893603e-01;RPB=1.972563e+00;AF1=0.2222;G3=0.7778,1.175e-14,0.2222;HWE=3.92e-14;AC1=24;DP4=2249,2703,1080,1476;MQ=40;FQ=999;PV4=0.0094,5e-09,0,0.27;EFF=INTRON(MODIFIER||||Bradi2g49817|mRNA||Bradi2g49817.1.v2.1|)	GT:PL:DP:SP:GQ	1/1:255,255,0:1442:0:99	1/1:255,232,0:77:0:99	1/1:255,114,0:38:0:99	1/1:255,255,0:300:0:99	1/1:255,255,0:86:0:99	1/1:255,255,0:107:0:99	1/1:255,255,0:121:0:99	1/1:255,255,0:105:0:99	1/1:255,255,0:103:0:99	1/1:255,181,0:60:0:99	1/1:255,78,0:26:0:70		0/0:0,255,255:300:0:99	0/0:0,255,255:152:0:99	0/0:0,36,213:12:0:38	0/0:0,232,255:77:0:99	0/0:0,255,255:101:0:99	0/0:0,223,255:74:0:99	0/0:0,255,255:132:0:99	0/0:0,255,255:488:0:99	0/0:0,255,255:616:0:99	0/0:0,255,255:396:0:99	0/0:0,90,255:30:0:92	0/0:0,108,255:36:0:99	0/0:0,111,255:37:0:99	0/0:0,129,255:43:0:99	0/0:0,108,255:36:0:99	0/0:0,123,255:41:0:99	0/0:0,255,255:116:0:99	0/0:0,163,255:54:0:99	0/0:0,255,255:170:3:99	0/0:0,193,255:64:0:99	0/0:0,132,255:44:0:99	0/0:0,241,255:80:0:99	0/0:0,255,255:90:0:99	0/0:0,255,255:114:0:99	0/0:0,217,255:72:0:99	0/0:0,175,255:58:0:99	0/0:0,169,255:56:0:99	0/0:0,190,255:63:0:99	0/0:0,255,255:186:0:99
Bd2	49881928	.	CTTT	CTT	999	PASS	INDEL;IS=536,0.943662;DP=8177;VDB=4.833325e-01;AF1=0.01923;G3=0.9808,7.098e-08,0.01923;HWE=0.00167;AC1=2;DP4=3078,3761,264,264;MQ=39;FQ=999;PV4=0.029,0.00027,1,1;EFF=INTRON(MODIFIER||||Bradi2g49817|mRNA||Bradi2g49817.1.v2.1|)	GT:PL:DP:SP:GQ	0/0:0,255,255:1344:0:99	0/0:0,255,255:86:0:99	0/0:0,108,255:36:0:99	0/0:0,255,255:291:0:99	0/0:0,253,255:84:0:99	0/0:0,255,255:103:0:99	0/0:0,255,255:121:0:99	0/0:0,255,255:99:0:99	0/0:0,255,255:107:0:99	0/0:0,190,255:63:0:99	0/0:0,81,254:27:0:95		0/0:0,255,255:300:0:99	0/0:0,255,255:160:0:99	0/0:0,0,0:0:0:14	0/0:0,232,255:77:0:99	0/0:0,255,255:105:0:99	0/0:0,247,255:82:0:99	0/0:0,255,255:140:0:99	0/0:0,255,255:552:0:99	1/1:255,255,0:528:0:99	0/0:0,255,255:372:0:99	0/0:0,81,255:27:0:95	0/0:0,123,255:41:0:99	0/0:0,102,255:34:0:99	0/0:0,144,255:48:0:99	0/0:0,90,255:30:0:99	0/0:0,108,255:36:0:99	0/0:0,255,255:128:0:99	0/0:0,181,255:60:0:99	0/0:0,255,255:178:0:99	0/0:0,214,255:71:0:99	0/0:0,126,255:42:0:99	0/0:0,229,255:76:0:99	0/0:0,255,255:94:0:99	0/0:0,255,255:106:0:99	0/0:0,199,255:66:0:99	0/0:0,163,255:54:0:99	0/0:0,163,255:54:0:99	0/0:0,193,255:64:0:99	0/0:0,255,255:190:0:99
Bd2	49881940	.	C	T	999	SnpGap	DP=8366;VDB=5.145968e-01;RPB=1.473931e+00;AF1=0.8269;G3=0.1731,1.995e-08,0.8269;HWE=4.45e-12;AC1=90;DP4=428,453,2897,3880;MQ=37;FQ=999;PV4=0.0011,2.5e-10,0,0.0081;EFF=INTRON(MODIFIER||||Bradi2g49817|mRNA||Bradi2g49817.1.v2.1|)	GT:PL:DP:SP:GQ	1/1:255,255,0:1582:0:99	1/1:255,255,0:99:0:99	1/1:255,102,0:34:0:99	1/1:255,255,0:318:0:99	1/1:255,255,0:85:0:99	1/1:255,255,0:104:0:99	1/1:255,255,0:134:0:99	1/1:255,255,0:95:0:99	1/1:255,255,0:108:0:99	1/1:255,226,0:75:0:99	1/1:255,78,0:26:0:82		1/1:255,255,0:282:0:99	1/1:255,255,0:162:0:99	1/1:0,0,0:0:0:5	1/1:255,247,0:82:0:99	1/1:255,255,0:102:0:99	1/1:255,255,0:85:0:99	1/1:255,255,0:148:0:99	1/1:255,255,0:568:0:99	1/1:255,255,0:536:0:99	1/1:255,255,0:312:0:99	1/1:255,75,0:25:0:79	1/1:255,117,0:39:0:99	0/0:0,105,255:35:0:95	0/0:0,148,255:49:0:99	1/1:255,90,0:30:0:94	0/0:0,114,255:38:0:99	1/1:255,255,0:116:0:99	0/0:0,172,255:57:0:99	1/1:255,255,0:182:0:99	1/1:255,190,0:63:0:99	0/0:0,135,255:45:0:99	1/1:255,211,0:70:0:99	1/1:255,255,0:97:0:99	1/1:255,255,0:105:0:99	1/1:255,163,0:54:0:99	0/0:0,157,255:52:0:99	1/1:255,151,0:50:0:99	1/1:255,187,0:62:0:99	0/0:0,255,255:212:0:99
Bd2	49881961	.	G	A	999	PASS	DP=8134;VDB=8.964432e-02;RPB=2.607559e+00;AF1=0.03846;G3=0.9615,1.392e-07,0.03846;HWE=3.83e-05;AC1=4;DP4=2707,3420,680,864;MQ=35;FQ=999;PV4=0.93,4.7e-135,9.3e-220,0.31;EFF=INTRON(MODIFIER||||Bradi2g49817|mRNA||Bradi2g49817.1.v2.1|)	GT:PL:DP:SP:GQ	1/1:255,255,0:1442:0:99	1/1:255,255,0:100:0:99	0/0:0,120,255:40:0:99	0/0:0,255,255:339:0:99	0/0:0,255,255:100:0:99	0/0:0,255,255:101:0:99	0/0:0,255,255:126:0:99	0/0:0,255,255:85:0:99	0/0:0,255,255:108:0:99	0/0:0,250,255:83:0:99	0/0:0,84,255:28:0:95		0/0:0,255,255:270:0:99	0/0:0,255,255:170:0:99	0/0:0,0,0:0:0:11	0/0:0,255,255:92:0:99	0/0:0,255,255:107:0:99	0/0:0,255,255:101:0:99	0/0:0,255,255:124:0:99	0/0:0,255,255:440:0:99	0/0:0,255,255:568:0:99	0/0:0,255,255:396:0:99	0/0:0,54,255:18:0:65	0/0:0,117,255:39:0:99	0/0:0,93,255:31:0:99	0/0:0,172,255:57:0:99	0/0:0,108,255:36:0:99	0/0:0,111,255:37:0:99	0/0:0,255,255:140:0:99	0/0:0,181,255:60:0:99	0/0:0,255,255:178:6:99	0/0:0,199,255:66:0:99	0/0:0,141,255:47:0:99	0/0:0,202,255:67:0:99	0/0:0,255,255:100:0:99	0/0:0,255,255:119:0:99	0/0:0,117,255:39:0:99	0/0:0,144,255:48:0:99	0/0:0,205,255:68:0:99	0/0:0,220,255:73:0:99	0/0:0,255,255:204:0:99
Bd2	49881993	.	G	A	999	PASS	DP=7805;VDB=3.541305e-01;RPB=4.007399e-01;AF1=0.5741;G3=0.4259,5.833e-14,0.5741;HWE=9.25e-18;AC1=62;DP4=1491,1869,1683,2046;MQ=33;FQ=999;PV4=0.53,1,0,1;EFF=INTRON(MODIFIER||||Bradi2g49817|mRNA||Bradi2g49817.1.v2.1|)	GT:PL:DP:SP:GQ	0/0:0,255,255:1260:0:99	0/0:0,255,255:113:0:99	0/0:0,120,255:40:0:99	0/0:0,255,255:309:0:99	0/0:0,255,255:99:0:99	0/0:0,255,255:111:0:99	0/0:0,255,255:134:0:99	0/0:0,255,255:89:0:99	0/0:0,255,255:109:0:99	0/0:0,245,255:88:0:99	0/0:0,89,255:38:0:85		1/1:255,255,0:264:0:99	1/1:255,255,0:156:0:99	0/0:0,57,255:19:0:53	1/1:255,255,0:100:0:99	1/1:255,255,0:117:0:99	1/1:255,255,0:94:0:99	1/1:255,229,0:76:0:99	1/1:255,255,0:368:0:99	1/1:255,255,0:416:0:99	1/1:255,255,0:294:0:99	1/1:164,33,0:11:0:31	1/1:255,126,0:42:0:99	0/0:0,50,255:24:0:46	0/0:0,172,255:57:0:99	1/1:255,96,0:32:0:94	0/0:0,93,255:31:0:89	1/1:255,255,0:142:0:99	0/0:0,172,255:57:0:99	1/1:255,255,0:194:0:99	1/1:255,184,0:61:0:99	0/0:0,132,255:44:0:99	1/1:255,202,0:67:0:99	1/1:255,255,0:108:0:99	1/1:255,223,0:107:6:99	1/1:201,63,0:21:0:61	0/0:0,151,255:50:0:99	1/1:255,199,0:66:0:99	1/1:255,205,0:68:0:99	0/0:0,255,255:218:0:99
Bd2	49881996	.	T	C	999	PASS	DP=7731;VDB=3.089049e-01;RPB=7.700309e-02;AF1=0.8333;G3=0.1667,1.682e-10,0.8333;HWE=3.04e-12;AC1=90;DP4=386,456,2791,3434;MQ=34;FQ=999;PV4=0.58,0.016,0,0.0016;EFF=INTRON(MODIFIER||||Bradi2g49817|mRNA||Bradi2g49817.1.v2.1|)	GT:PL:DP:SP:GQ	1/1:255,255,0:1288:0:99	1/1:255,255,0:112:0:99	1/1:255,114,0:38:0:99	1/1:255,255,0:285:0:99	1/1:255,255,0:99:0:99	1/1:255,255,0:104:0:99	1/1:255,255,0:132:0:99	1/1:255,255,0:90:0:99	1/1:255,255,0:108:0:99	1/1:255,255,0:89:0:99	1/1:255,111,0:37:0:99		1/1:255,255,0:252:0:99	1/1:255,255,0:156:0:99	1/1:255,63,0:21:0:67	1/1:255,255,0:97:0:99	1/1:255,255,0:117:0:99	1/1:255,255,0:94:0:99	1/1:255,205,0:68:0:99	1/1:255,255,0:392:0:99	1/1:255,255,0:424:0:99	1/1:255,255,0:288:0:99	1/1:166,33,0:11:0:37	1/1:255,126,0:42:0:99	0/0:0,63,255:21:0:53	0/0:0,166,255:55:0:99	1/1:255,99,0:33:0:99	0/0:0,93,255:31:0:83	1/1:255,255,0:144:0:99	0/0:0,169,255:56:0:99	1/1:255,255,0:196:0:99	1/1:255,187,0:62:0:99	0/0:0,132,255:44:0:99	1/1:255,199,0:66:0:99	1/1:255,255,0:108:0:99	1/1:255,255,0:104:0:99	1/1:198,63,0:21:0:67	0/0:0,148,255:49:0:99	1/1:255,199,0:66:0:99	1/1:255,205,0:68:0:99	0/0:0,255,255:212:0:99
Bd2	49882012	.	G	A	999	PASS	DP=8111;VDB=5.869658e-02;RPB=-4.072643e+00;AF1=0.05553;G3=0.9444,2.113e-14,0.05556;HWE=1.48e-06;AC1=6;DP4=3344,4116,43,37;MQ=37;FQ=999;PV4=0.11,0.41,4.4e-17,1;EFF=INTRON(MODIFIER||||Bradi2g49817|mRNA||Bradi2g49817.1.v2.1|)	GT:PL:DP:SP:GQ	0/0:0,255,255:1442:0:99	0/0:0,255,255:120:0:99	0/0:0,114,255:38:0:99	0/0:0,255,255:291:0:99	0/0:0,255,255:111:0:99	0/0:0,255,255:117:0:99	0/0:0,255,255:126:0:99	0/0:0,255,255:99:0:99	0/0:0,255,255:111:0:99	0/0:0,255,255:98:0:99	0/0:0,105,255:35:0:99		0/0:0,255,255:282:0:99	0/0:0,255,255:150:0:99	0/0:0,138,255:46:0:99	0/0:0,255,255:99:0:99	0/0:0,255,255:119:0:99	0/0:0,255,255:105:0:99	0/0:0,255,255:96:0:99	0/0:0,255,255:392:0:99	0/0:0,255,255:480:0:99	0/0:0,255,255:354:0:99	1/1:255,42,0:14:0:27	0/0:0,138,255:46:0:99	0/0:0,60,255:20:0:69	0/0:0,157,255:52:0:99	0/0:0,102,255:34:0:99	0/0:0,111,255:37:0:99	0/0:0,255,255:150:0:99	0/0:0,166,255:55:0:99	0/0:0,255,255:192:0:99	0/0:0,190,255:63:0:99	0/0:0,151,255:50:0:99	0/0:0,223,255:74:0:99	0/0:0,255,255:112:0:99	0/0:0,255,255:111:0:99	1/1:253,54,0:18:0:39	0/0:0,151,255:51:0:99	0/0:0,205,255:68:0:99	0/0:0,232,255:77:0:99	0/0:0,255,255:206:0:99
Bd2	49882032	.	C	T	999	PASS	DP=8110;VDB=5.228766e-01;RPB=2.284912e+00;AF1=0.1852;G3=0.8148,1.359e-15,0.1852;HWE=6.3e-13;AC1=20;DP4=3002,3476,502,545;MQ=40;FQ=999;PV4=0.35,1,1,1;EFF=INTRON(MODIFIER||||Bradi2g49817|mRNA||Bradi2g49817.1.v2.1|)	GT:PL:DP:SP:GQ	0/0:0,255,255:1568:0:99	0/0:0,255,255:108:0:99	1/1:255,108,0:36:0:99	1/1:255,255,0:267:0:99	1/1:255,255,0:103:0:99	1/1:255,255,0:116:0:99	1/1:255,255,0:111:0:99	1/1:255,255,0:94:0:99	1/1:255,255,0:120:0:99	1/1:255,255,0:89:0:99	1/1:255,68,0:31:0:59		0/0:0,255,255:300:0:99	0/0:0,255,255:132:0:99	0/0:0,190,255:63:0:99	0/0:0,255,255:91:0:99	0/0:0,255,255:100:0:99	0/0:0,255,255:98:0:99	0/0:0,255,255:148:0:99	0/0:0,255,255:408:0:99	0/0:0,255,255:496:0:99	0/0:0,255,255:318:0:99	0/0:0,60,255:20:0:63	0/0:0,120,255:40:0:99	0/0:0,75,255:25:0:78	0/0:0,154,255:51:0:99	0/0:0,111,255:37:0:99	0/0:0,87,255:29:0:90	0/0:0,255,255:134:0:99	0/0:0,148,255:49:0:99	0/0:0,255,255:188:0:99	0/0:0,166,255:55:0:99	0/0:0,132,255:44:0:99	0/0:0,232,255:77:0:99	0/0:0,255,255:98:0:99	0/0:0,255,255:112:7:99	0/0:0,108,255:36:0:99	0/0:0,126,255:42:0:99	0/0:0,199,255:66:0:99	0/0:0,226,255:75:0:99	0/0:0,255,255:194:0:99
Bd2	49882037	.	G	A	999	PASS	DP=8168;VDB=3.698431e-01;RPB=3.921781e+00;AF1=0.5741;G3=0.4259,2.075e-14,0.5741;HWE=9.23e-18;AC1=62;DP4=1723,1965,1793,1920;MQ=40;FQ=999;PV4=0.18,1,5.1e-272,1;EFF=INTRON(MODIFIER||||Bradi2g49817|mRNA||Bradi2g49817.1.v2.1|)	GT:PL:DP:SP:GQ	0/0:0,255,255:1652:0:99	0/0:0,255,255:107:0:99	0/0:0,126,255:42:0:99	0/0:0,255,255:270:0:99	0/0:0,255,255:109:0:99	0/0:0,255,255:121:0:99	0/0:0,255,255:108:0:99	0/0:0,255,255:94:0:99	0/0:0,255,255:123:0:99	0/0:0,255,255:90:0:99	0/0:0,74,255:33:0:70		1/1:255,255,0:282:0:99	1/1:255,255,0:130:0:99	0/0:0,193,255:64:0:99	1/1:255,255,0:86:0:99	1/1:255,255,0:93:0:99	1/1:255,255,0:93:0:99	1/1:255,255,0:152:0:99	1/1:255,255,0:432:0:99	1/1:255,255,0:456:0:99	1/1:255,255,0:264:0:99	1/1:255,54,0:18:0:52	1/1:255,108,0:36:0:99	0/0:0,63,255:21:0:59	0/0:0,148,255:49:0:99	1/1:255,105,0:35:0:99	0/0:0,87,255:29:0:83	1/1:255,255,0:128:0:99	0/0:0,141,255:47:0:99	1/1:255,255,0:168:0:99	1/1:255,157,0:52:0:99	0/0:0,132,255:44:0:99	1/1:255,226,0:75:0:99	1/1:255,255,0:96:0:99	1/1:255,248,0:105:7:99	1/1:255,108,0:36:0:99	0/0:0,135,255:45:0:99	1/1:255,119,0:64:3:99	1/1:255,220,0:73:0:99	0/0:0,255,255:182:0:99
Bd2	49882225	.	G	A	999	PASS	DP=7424;VDB=4.776051e-01;RPB=-6.271427e-01;AF1=0.1852;G3=0.8148,1.285e-14,0.1852;HWE=6.3e-13;AC1=20;DP4=2696,2577,530,448;MQ=47;FQ=999;PV4=0.082,1,4.6e-37,1;EFF=SYNONYMOUS_CODING(LOW|SILENT|tcG/tcA|S157|Bradi2g49817|mRNA||Bradi2g49817.1.v2.1|Exon_Bd2_49882081_49882518)	GT:PL:DP:SP:GQ	0/0:0,255,255:1470:0:99	0/0:0,166,255:55:0:99	1/1:255,223,0:74:0:99	1/1:255,255,0:267:0:99	1/1:255,255,0:94:0:99	1/1:255,255,0:97:0:99	1/1:255,255,0:99:0:99	1/1:255,255,0:103:0:99	1/1:255,255,0:101:0:99	1/1:255,157,0:52:0:99	1/1:255,84,0:28:0:75		0/0:0,255,255:342:0:99	0/0:0,255,255:108:0:99	0/0:0,235,255:78:0:99	0/0:0,138,255:46:0:99	0/0:0,178,255:59:0:99	0/0:0,255,255:89:0:99	0/0:0,72,255:24:0:75	0/0:0,255,255:192:0:99	0/0:0,255,255:432:0:99	0/0:0,255,255:264:0:99	0/0:0,90,255:30:0:93	0/0:0,51,255:17:0:54	0/0:0,78,255:26:0:81	0/0:0,72,255:24:0:75	0/0:0,114,255:38:0:99	0/0:0,123,255:41:0:99	0/0:0,157,255:52:0:99	0/0:0,75,255:25:0:78	0/0:0,255,255:148:0:99	0/0:0,75,255:25:0:78	0/0:0,144,255:48:0:99	0/0:0,144,255:48:0:99	0/0:0,255,255:90:0:99	0/0:0,253,255:111:0:99	0/0:0,199,255:66:0:99	0/0:0,163,255:54:0:99	0/0:0,169,255:56:0:99	0/0:0,166,255:55:0:99	0/0:0,255,255:96:0:99
Bd2	49882228	.	G	A	999	PASS	DP=7350;VDB=5.127702e-01;RPB=-2.515513e-01;AF1=0.03704;G3=0.963,1.818e-15,0.03704;HWE=3.53e-05;AC1=4;DP4=3046,2941,88,101;MQ=47;FQ=999;PV4=0.27,0.31,0.0029,1;EFF=SYNONYMOUS_CODING(LOW|SILENT|gcG/gcA|A158|Bradi2g49817|mRNA||Bradi2g49817.1.v2.1|Exon_Bd2_49882081_49882518)	GT:PL:DP:SP:GQ	0/0:0,255,255:1358:0:99	0/0:0,169,255:56:0:99	0/0:0,211,255:70:0:99	0/0:0,255,255:276:0:99	0/0:0,255,255:101:0:99	0/0:0,255,255:97:0:99	0/0:0,255,255:100:0:99	0/0:0,255,255:106:0:99	0/0:0,255,255:103:0:99	0/0:0,148,255:59:0:99	0/0:0,96,255:32:0:99		0/0:0,255,255:348:0:99	0/0:0,255,255:114:0:99	0/0:0,247,255:82:0:99	0/0:0,135,255:45:0:99	0/0:0,193,255:64:0:99	0/0:0,255,255:91:0:99	0/0:0,84,255:28:0:95	0/0:0,255,255:184:0:99	0/0:0,255,255:424:0:99	0/0:0,255,255:252:0:99	0/0:0,90,255:30:0:99	0/0:0,51,255:17:0:62	0/0:0,87,255:29:0:98	0/0:0,72,255:25:0:83	0/0:0,111,255:37:0:99	0/0:0,117,255:39:0:99	0/0:0,175,255:58:0:99	0/0:0,69,255:23:0:80	0/0:0,255,255:146:0:99	0/0:0,81,255:27:0:92	0/0:0,129,255:43:0:99	0/0:0,148,255:49:0:99	1/1:255,250,0:83:0:99	1/1:255,233,0:106:0:99	0/0:0,217,255:72:0:99	0/0:0,166,255:55:0:99	0/0:0,169,255:56:0:99	0/0:0,169,255:56:0:99	0/0:0,255,255:98:0:99
Bd2	49882300	.	G	A	999	PASS	DP=7285;VDB=2.863442e-01;RPB=-7.479340e-01;AF1=0.03704;G3=0.963,1.749e-12,0.03704;HWE=3.53e-05;AC1=4;DP4=3092,3425,42,43;MQ=43;FQ=999;PV4=0.74,1,1,1;EFF=SYNONYMOUS_CODING(LOW|SILENT|caG/caA|Q182|Bradi2g49817|mRNA||Bradi2g49817.1.v2.1|Exon_Bd2_49882081_49882518)	GT:PL:DP:SP:GQ	0/0:0,255,255:1470:0:99	0/0:0,202,255:67:0:99	0/0:0,175,255:58:0:99	0/0:0,255,255:291:0:99	0/0:0,255,255:99:0:99	0/0:0,255,255:87:0:99	0/0:0,255,255:99:0:99	0/0:0,255,255:99:0:99	0/0:0,255,255:91:0:99	0/0:0,169,255:56:0:99	0/0:0,84,255:28:0:95		0/0:0,255,255:312:0:99	0/0:0,255,255:134:0:99	0/0:0,253,255:84:0:99	0/0:0,208,255:69:0:99	0/0:0,247,255:82:0:99	0/0:0,248,255:89:0:99	0/0:0,169,255:56:0:99	0/0:0,255,255:280:0:99	0/0:0,255,255:440:0:99	0/0:0,255,255:276:0:99	0/0:0,72,255:24:0:83	0/0:0,36,255:12:0:47	1/1:255,84,0:29:0:67	0/0:0,84,255:28:0:95	0/0:0,84,255:28:0:95	0/0:0,151,255:50:0:99	0/0:0,235,255:78:0:99	0/0:0,81,255:27:0:92	0/0:0,255,255:138:0:99	0/0:0,108,255:36:0:99	0/0:0,144,255:48:0:99	0/0:0,160,255:53:0:99	0/0:0,232,255:77:0:99	0/0:0,238,255:79:0:99	0/0:0,208,255:69:0:99	1/1:255,163,0:54:0:99	0/0:0,144,255:48:0:99	0/0:0,141,255:53:0:99	0/0:0,255,255:122:0:99
Bd2	49882306	.	C	T	999	PASS	DP=7402;VDB=4.639115e-01;RPB=3.342193e+00;AF1=0.1852;G3=0.8148,1.208e-11,0.1852;HWE=6.3e-13;AC1=20;DP4=2725,2999,485,513;MQ=42;FQ=999;PV4=0.58,1,1.8e-69,1;EFF=SYNONYMOUS_CODING(LOW|SILENT|tcC/tcT|S184|Bradi2g49817|mRNA||Bradi2g49817.1.v2.1|Exon_Bd2_49882081_49882518)	GT:PL:DP:SP:GQ	0/0:0,255,255:1554:0:99	0/0:0,196,255:65:0:99	1/1:255,169,0:56:0:99	1/1:255,255,0:288:0:99	1/1:255,255,0:101:0:99	1/1:255,255,0:92:0:99	1/1:255,255,0:97:0:99	1/1:255,255,0:99:0:99	1/1:255,255,0:88:0:99	1/1:255,193,0:64:0:99	1/1:255,84,0:28:0:75		0/0:0,255,255:330:0:99	0/0:0,255,255:138:0:99	0/0:0,255,255:89:0:99	0/0:0,205,255:68:0:99	0/0:0,250,255:83:0:99	0/0:0,247,255:82:0:99	0/0:0,169,255:56:0:99	0/0:0,255,255:256:0:99	0/0:0,255,255:440:0:99	0/0:0,255,255:288:0:99	0/0:0,75,255:25:0:78	0/0:0,36,255:12:0:39	0/0:0,99,255:33:0:99	0/0:0,90,255:30:0:93	0/0:0,75,255:25:0:78	0/0:0,157,255:52:0:99	0/0:0,235,255:78:0:99	0/0:0,78,255:26:0:81	0/0:0,255,255:144:0:99	0/0:0,111,255:37:0:99	0/0:0,151,255:51:0:99	0/0:0,166,255:55:0:99	0/0:0,241,255:80:0:99	0/0:0,247,255:82:0:99	0/0:0,217,255:72:0:99	0/0:0,160,255:53:0:99	0/0:0,132,255:44:0:99	0/0:0,166,255:55:0:99	0/0:0,255,255:120:0:99
Bd2	49882324	.	A	G	999	PASS	DP=7462;VDB=2.965375e-01;RPB=-9.418372e-01;AF1=0.8333;G3=0.1667,2.612e-12,0.8333;HWE=3.04e-12;AC1=90;DP4=357,354,2561,3159;MQ=42;FQ=999;PV4=0.0066,0.14,2.4e-115,1;EFF=SYNONYMOUS_CODING(LOW|SILENT|ctA/ctG|L190|Bradi2g49817|mRNA||Bradi2g49817.1.v2.1|Exon_Bd2_49882081_49882518)	GT:PL:DP:SP:GQ	1/1:255,255,0:1372:0:99	1/1:255,205,0:68:0:99	1/1:255,169,0:56:0:99	1/1:255,255,0:288:0:99	1/1:255,255,0:100:0:99	1/1:255,255,0:88:0:99	1/1:255,255,0:96:0:99	1/1:255,255,0:99:0:99	1/1:255,255,0:89:0:99	1/1:255,166,0:55:0:99	1/1:255,81,0:27:0:85		1/1:255,255,0:318:0:99	1/1:255,255,0:128:0:99	1/1:255,255,0:89:0:99	1/1:255,208,0:69:0:99	1/1:255,232,0:77:0:99	1/1:255,204,0:77:0:99	1/1:155,81,0:48:0:85	1/1:255,255,0:248:0:99	1/1:255,255,0:440:0:99	1/1:255,255,0:204:0:99	1/1:255,72,0:24:0:76	1/1:255,39,0:13:0:43	0/0:0,105,255:35:0:95	0/0:0,99,255:33:0:89	1/1:255,81,0:27:0:85	0/0:0,172,255:57:0:99	1/1:255,235,0:78:0:99	0/0:0,105,255:35:0:95	1/1:255,255,0:144:0:99	1/1:255,108,0:36:0:99	0/0:0,123,255:41:0:99	1/1:255,160,0:53:0:99	1/1:255,250,0:83:0:99	1/1:255,250,0:83:0:99	1/1:255,226,0:75:0:99	0/0:0,172,255:57:0:99	1/1:255,132,0:44:0:99	1/1:255,169,0:56:0:99	0/0:0,255,255:122:0:99
Bd2	49882393	.	C	T	999	StrandBias	DP=7254;VDB=4.254985e-01;RPB=2.512487e+00;AF1=0.2222;G3=0.7778,1.592e-10,0.2222;HWE=3.92e-14;AC1=24;DP4=2194,1875,1041,1249;MQ=42;FQ=999;PV4=1.1e-10,1e-90,2.2e-258,0.00034;EFF=SYNONYMOUS_CODING(LOW|SILENT|ggC/ggT|G213|Bradi2g49817|mRNA||Bradi2g49817.1.v2.1|Exon_Bd2_49882081_49882518)	GT:PL:DP:SP:GQ	1/1:255,255,0:1218:0:99	1/1:255,214,0:71:0:99	1/1:255,138,0:46:0:99	1/1:255,255,0:306:0:99	1/1:255,255,0:103:0:99	1/1:255,255,0:93:0:99	1/1:255,255,0:97:0:99	1/1:255,255,0:97:0:99	1/1:255,255,0:98:0:99	1/1:255,202,0:67:0:99	1/1:255,72,0:24:0:64		0/0:0,255,255:288:0:99	0/0:0,255,255:116:0:99	0/0:0,255,255:93:0:99	0/0:0,160,255:53:0:99	0/0:0,223,255:74:0:99	0/0:0,199,255:66:0:99	0/0:0,255,255:88:0:99	0/0:0,255,255:200:0:99	0/0:0,255,255:440:0:99	0/0:0,255,255:348:0:99	0/0:0,66,255:22:0:68	0/0:0,31,255:17:0:33	0/0:0,96,255:32:0:98	0/0:0,72,255:24:0:74	0/0:0,111,255:37:0:99	0/0:0,126,255:42:0:99	0/0:0,223,255:74:0:99	0/0:0,120,255:40:0:99	0/0:0,255,255:158:0:99	0/0:0,111,255:37:0:99	0/0:0,117,255:39:0:99	0/0:0,190,255:63:0:99	0/0:0,210,255:82:0:99	0/0:0,212,255:82:0:99	0/0:0,199,255:66:0:99	0/0:0,160,255:54:0:99	0/0:0,181,255:60:0:99	0/0:0,196,255:65:0:99	0/0:0,255,255:134:0:99
Bd2	49882411	.	T	C	999	PASS	DP=6809;VDB=3.753136e-01;RPB=-2.585900e-01;AF1=0.8333;G3=0.1667,3.555e-12,0.8333;HWE=3.04e-12;AC1=90;DP4=358,256,2658,2161;MQ=41;FQ=999;PV4=0.14,1,7.7e-203,0.21;EFF=SYNONYMOUS_CODING(LOW|SILENT|ggT/ggC|G219|Bradi2g49817|mRNA||Bradi2g49817.1.v2.1|Exon_Bd2_49882081_49882518)	GT:PL:DP:SP:GQ	1/1:255,255,0:1022:0:99	1/1:255,232,0:77:0:99	1/1:255,114,0:38:0:99	1/1:255,255,0:288:0:99	1/1:255,255,0:95:0:99	1/1:255,255,0:86:0:99	1/1:255,255,0:89:0:99	1/1:255,235,0:78:0:99	1/1:255,255,0:88:0:99	1/1:255,175,0:58:0:99	1/1:255,60,0:20:0:64		1/1:255,255,0:252:0:99	1/1:255,255,0:92:0:99	1/1:255,241,0:80:0:99	1/1:255,138,0:46:0:99	1/1:255,184,0:61:0:99	1/1:255,199,0:67:0:99	1/1:255,193,0:64:0:99	1/1:255,255,0:160:0:99	1/1:255,255,0:336:0:99	1/1:255,255,0:276:0:99	1/1:255,48,0:16:0:52	1/1:255,39,0:13:0:43	0/0:0,75,255:25:0:65	0/0:0,66,255:22:0:56	1/1:255,84,0:28:0:88	0/0:0,105,255:35:0:95	1/1:255,132,0:44:0:99	0/0:0,105,255:35:0:95	1/1:255,255,0:154:0:99	1/1:255,96,0:32:0:99	0/0:0,99,255:33:0:89	1/1:255,205,0:68:0:99	1/1:255,202,0:67:0:99	1/1:255,223,0:74:0:99	1/1:255,163,0:54:0:99	0/0:0,141,255:53:0:99	1/1:255,144,0:48:0:99	1/1:255,175,0:58:0:99	0/0:0,255,255:130:0:99
Bd2	49882441	.	C	T	999	PASS	DP=7270;VDB=2.507829e-01;RPB=-2.577327e+00;AF1=0.2037;G3=0.7963,1.447e-12,0.2037;HWE=1.48e-13;AC1=22;DP4=2638,2340,628,570;MQ=41;FQ=999;PV4=0.72,7.9e-09,0,1;EFF=SYNONYMOUS_CODING(LOW|SILENT|gtC/gtT|V229|Bradi2g49817|mRNA||Bradi2g49817.1.v2.1|Exon_Bd2_49882081_49882518)	GT:PL:DP:SP:GQ	0/0:0,255,255:1232:0:99	0/0:0,255,255:88:0:99	0/0:0,126,255:42:0:99	0/0:0,255,255:288:0:99	0/0:0,255,255:98:0:99	0/0:0,255,255:98:0:99	0/0:0,255,255:109:0:99	0/0:0,255,255:101:0:99	0/0:0,250,255:83:0:99	0/0:0,184,255:61:0:99	0/0:0,75,255:25:0:78		0/0:0,255,255:270:0:99	1/1:255,255,0:116:0:99	0/0:0,255,255:91:0:99	0/0:0,42,255:55:2:45	1/1:255,199,0:66:0:99	1/1:255,255,0:106:0:99	0/0:0,132,255:44:0:99	0/0:0,255,255:216:0:99	1/1:255,255,0:352:0:99	0/0:0,255,255:276:0:99	0/0:0,72,255:24:0:75	0/0:0,48,255:16:0:51	0/0:0,96,255:32:0:99	0/0:0,57,255:19:0:60	0/0:0,117,255:39:0:99	0/0:0,123,255:41:0:99	0/0:0,132,255:44:0:99	0/0:0,108,255:36:0:99	0/0:0,255,255:170:0:99	0/0:0,87,255:29:0:90	0/0:0,123,255:41:0:99	0/0:0,238,255:79:0:99	1/1:255,176,0:70:0:99	1/1:255,187,0:73:0:99	0/0:0,217,255:72:0:99	0/0:0,126,255:42:0:99	0/0:0,193,255:64:0:99	0/0:0,202,255:68:0:99	0/0:0,255,255:156:0:99
Bd2	49882465	.	A	G	999	PASS	DP=7320;VDB=4.415837e-01;RPB=9.921327e-01;AF1=0.574;G3=0.4259,2.266e-13,0.5741;HWE=9.26e-18;AC1=62;DP4=1569,1688,1462,1636;MQ=42;FQ=999;PV4=0.44,1,0,0.46;EFF=SYNONYMOUS_CODING(LOW|SILENT|ccA/ccG|P237|Bradi2g49817|mRNA||Bradi2g49817.1.v2.1|Exon_Bd2_49882081_49882518)	GT:PL:DP:SP:GQ	0/0:0,255,255:1358:0:99	0/0:0,232,255:77:0:99	0/0:0,96,255:32:0:92	0/0:0,255,255:276:0:99	0/0:0,255,255:102:0:99	0/0:0,255,255:95:0:99	0/0:0,255,255:103:0:99	0/0:0,255,255:106:0:99	0/0:0,255,255:91:0:99	0/0:0,181,255:60:0:99	0/0:0,93,255:31:0:89		1/1:255,255,0:270:0:99	1/1:255,255,0:146:0:99	0/0:0,255,255:93:0:99	1/1:255,169,0:56:0:99	1/1:255,166,0:55:0:99	1/1:255,255,0:97:0:99	1/1:246,84,0:28:0:82	1/1:255,255,0:264:0:99	1/1:255,255,0:392:0:99	1/1:255,255,0:258:0:99	1/1:255,69,0:23:0:67	1/1:209,27,0:9:0:25	0/0:0,99,255:33:0:95	0/0:0,72,255:24:0:68	1/1:255,126,0:42:0:99	0/0:0,178,255:59:0:99	1/1:255,144,0:48:0:99	0/0:0,117,255:39:0:99	1/1:255,255,0:170:0:99	1/1:255,87,0:29:0:85	0/0:0,120,255:46:0:99	1/1:255,232,0:77:0:99	1/1:255,165,0:66:0:99	1/1:255,253,0:84:0:99	1/1:255,208,0:69:0:99	0/0:0,120,255:40:0:99	1/1:255,181,0:60:0:99	1/1:255,199,0:66:0:99	0/0:0,255,255:140:0:99
Bd2	49882501	.	G	A	999	PASS	DP=7453;VDB=2.045034e-01;RPB=-2.965019e+00;AF1=0.5741;G3=0.4259,1.498e-14,0.5741;HWE=9.23e-18;AC1=62;DP4=1571,1832,1330,1826;MQ=43;FQ=999;PV4=0.0011,2.2e-32,0,1;EFF=SYNONYMOUS_CODING(LOW|SILENT|gcG/gcA|A249|Bradi2g49817|mRNA||Bradi2g49817.1.v2.1|Exon_Bd2_49882081_49882518)	GT:PL:DP:SP:GQ	0/0:0,255,255:1386:0:99	0/0:0,255,255:88:0:99	0/0:0,90,255:30:0:86	0/0:0,255,255:294:0:99	0/0:0,255,255:94:0:99	0/0:0,255,255:97:0:99	0/0:0,255,255:107:0:99	0/0:0,255,255:99:0:99	0/0:0,255,255:95:0:99	0/0:0,190,255:63:0:99	0/0:0,90,255:30:0:86		1/1:255,255,0:234:31:99	1/1:255,255,0:152:0:99	0/0:0,255,255:102:0:99	1/1:255,178,0:59:0:99	1/1:255,187,0:62:0:99	1/1:255,255,0:88:0:99	1/1:255,205,0:68:0:99	1/1:255,255,0:296:0:99	1/1:255,255,0:376:0:99	1/1:255,255,0:288:22:99	1/1:255,72,0:24:0:70	1/1:255,54,0:18:0:52	0/0:0,75,255:25:0:71	0/0:0,81,255:27:0:77	1/1:255,96,0:32:0:94	0/0:0,178,255:59:0:99	1/1:255,193,0:64:0:99	0/0:0,126,255:42:0:99	1/1:255,255,0:142:0:99	1/1:255,96,0:32:0:94	0/0:0,160,255:53:0:99	1/1:255,229,0:76:0:99	1/1:255,229,0:76:0:99	1/1:255,255,0:89:0:99	1/1:255,226,0:75:0:99	0/0:0,123,255:41:0:99	1/1:255,138,0:48:0:99	1/1:255,184,0:61:0:99	0/0:0,255,255:152:0:99
Bd2	49882541	.	G	A	999	PASS	DP=7296;VDB=4.072909e-01;RPB=3.123924e-01;AF1=0.009259;AC1=1;DP4=3074,3602,31,51;MQ=44;FQ=999;PV4=0.15,1,4.3e-54,1;EFF=INTRON(MODIFIER||||Bradi2g49817|mRNA||Bradi2g49817.1.v2.1|)	GT:PL:DP:SP:GQ	0/0:0,255,255:924:0:99	0/0:0,244,255:81:0:99	0/0:0,108,255:36:0:99	0/0:0,255,255:312:0:99	0/0:0,255,255:106:0:99	0/0:0,255,255:104:0:99	0/0:0,255,255:103:0:99	0/0:0,255,255:92:0:99	0/0:0,255,255:93:0:99	0/0:0,202,255:67:0:99	0/0:0,87,255:29:0:99		0/0:0,255,255:288:0:99	0/0:0,255,255:158:0:99	0/0:0,255,255:108:0:99	0/0:0,250,255:83:0:99	0/0:0,255,255:91:0:99	0/0:0,238,255:79:0:99	0/0:0,255,255:124:0:99	0/0:0,255,255:536:0:99	0/0:0,255,255:392:0:99	0/0:0,255,255:330:0:99	0/0:0,81,255:27:0:98	0/0:0,63,255:21:0:80	0/0:0,99,255:33:0:99	0/0:0,141,255:47:0:99	0/0:0,96,255:32:0:99	0/0:0,154,255:51:0:99	0/0:0,255,255:98:0:99	0/0:0,129,255:43:0:99	0/0:0,255,255:134:0:99	0/0:0,123,255:41:0:99	0/0:0,126,255:42:0:99	0/0:0,238,255:79:0:99	0/0:0,255,255:92:0:99	0/0:0,255,255:103:0:99	0/0:0,226,255:75:0:99	0/0:0,135,255:45:0:99	0/0:0,163,255:54:0:99	0/0:0,190,255:63:0:99	0/0:0,255,255:146:0:99
Bd2	49882584	.	C	T	999	StrandBias	DP=7510;VDB=3.172241e-01;RPB=2.244513e+00;AF1=0.5741;G3=0.4259,6.641e-19,0.5741;HWE=9.23e-18;AC1=62;DP4=1511,1762,1998,1590;MQ=42;FQ=999;PV4=3.7e-15,7.2e-06,0,1;EFF=INTRON(MODIFIER||||Bradi2g49817|mRNA||Bradi2g49817.1.v2.1|)	GT:PL:DP:SP:GQ	0/0:0,255,255:1148:0:99	0/0:0,255,255:86:0:99	0/0:0,120,255:40:0:99	0/0:0,255,255:291:0:99	0/0:0,255,255:111:0:99	0/0:0,255,255:96:0:99	0/0:0,255,255:105:0:99	0/0:0,255,255:88:0:99	0/0:0,255,255:85:0:99	0/0:0,196,255:65:0:99	0/0:0,87,255:29:0:83		1/1:255,255,0:246:0:99	1/1:255,255,0:140:0:99	0/0:0,255,255:116:0:99	1/1:255,246,0:90:0:99	1/1:255,255,0:103:0:99	1/1:255,244,0:81:0:99	1/1:255,255,0:112:0:99	1/1:255,255,0:472:0:99	1/1:255,255,0:432:0:99	1/1:255,255,0:294:28:99	1/1:255,84,0:28:0:82	1/1:255,78,0:26:0:76	0/0:0,96,255:32:0:92	0/0:0,148,255:49:0:99	1/1:255,84,0:28:0:82	0/0:0,157,255:52:0:99	1/1:255,255,0:122:0:99	0/0:0,135,255:45:0:99	1/1:255,255,0:120:0:99	1/1:255,111,0:37:0:99	0/0:0,123,255:41:0:99	1/1:255,205,0:68:0:99	1/1:255,255,0:90:0:99	1/1:255,241,0:80:0:99	1/1:255,190,0:63:0:99	0/0:0,135,255:45:0:99	1/1:255,144,0:48:0:99	1/1:255,184,0:61:0:99	0/0:0,255,255:186:0:99
Bd2	49882588	.	A	G	999	StrandBias	DP=7585;VDB=2.416932e-01;RPB=6.187579e+00;AF1=0.5926;G3=0.4074,2.263e-18,0.5926;HWE=1.3e-17;AC1=64;DP4=1541,1679,2100,1623;MQ=42;FQ=999;PV4=1.2e-12,1,0,1;EFF=INTRON(MODIFIER||||Bradi2g49817|mRNA||Bradi2g49817.1.v2.1|)	GT:PL:DP:SP:GQ	0/0:0,255,255:1162:0:99	0/0:0,255,255:85:0:99	0/0:0,120,255:40:0:99	0/0:0,255,255:291:0:99	0/0:0,255,255:113:0:99	0/0:0,255,255:96:0:99	0/0:0,255,255:105:0:99	0/0:0,255,255:90:0:99	0/0:0,255,255:92:0:99	0/0:0,193,255:64:0:99	0/0:0,93,255:31:0:88		1/1:255,255,0:240:0:99	1/1:255,255,0:146:0:99	0/0:0,255,255:115:0:99	1/1:255,255,0:93:0:99	1/1:255,255,0:110:0:99	1/1:255,255,0:85:0:99	1/1:255,255,0:116:0:99	1/1:255,255,0:488:0:99	1/1:255,255,0:432:0:99	1/1:255,255,0:300:27:99	1/1:255,78,0:26:0:77	1/1:255,75,0:25:0:74	0/0:0,93,255:31:0:88	0/0:0,157,255:52:0:99	1/1:255,84,0:28:0:83	0/0:0,148,255:49:0:99	1/1:255,255,0:132:0:99	0/0:0,141,255:47:0:99	1/1:255,255,0:120:0:99	1/1:255,102,0:34:0:99	0/0:0,111,255:37:0:99	1/1:255,202,0:67:0:99	1/1:255,255,0:92:0:99	1/1:255,250,0:83:0:99	1/1:255,199,0:66:0:99	0/0:0,138,255:46:0:99	1/1:255,138,0:46:0:99	1/1:255,181,0:60:0:99	0/0:0,255,255:194:3:99
Bd2	49882744	.	G	A	999	PASS	DP=7941;VDB=9.654636e-02;RPB=-9.982898e-01;AF1=0.01852;G3=0.9815,2.132e-17,0.01852;HWE=0.0016;AC1=2;DP4=3243,2970,38,53;MQ=48;FQ=999;PV4=0.057,2.9e-05,0.00016,1;EFF=SYNONYMOUS_CODING(LOW|SILENT|gaG/gaA|E288|Bradi2g49817|mRNA||Bradi2g49817.1.v2.1|Exon_Bd2_49882645_49882772)	GT:PL:DP:SP:GQ	0/0:0,255,255:1148:0:99	0/0:0,255,255:91:0:99	0/0:0,199,255:68:3:99	0/0:0,255,255:234:0:99	0/0:0,255,255:96:0:99	0/0:0,238,255:79:0:99	0/0:0,211,255:70:0:99	0/0:0,202,255:68:0:99	0/0:0,229,255:76:0:99	0/0:0,163,255:54:0:99	0/0:0,66,255:22:0:80		0/0:0,255,255:270:15:99	0/0:0,255,255:116:0:99	1/1:255,241,0:80:0:99	0/0:0,160,255:53:0:99	0/0:0,190,255:63:0:99	0/0:0,241,255:80:0:99	0/0:0,181,255:60:0:99	0/0:0,255,255:528:0:99	0/0:0,255,255:472:0:99	0/0:0,255,255:324:0:99	0/0:0,84,255:28:0:98	0/0:0,78,255:26:0:92	0/0:0,102,255:34:0:99	0/0:0,60,255:20:0:74	0/0:0,93,255:31:0:99	0/0:0,151,255:50:0:99	0/0:0,255,255:120:0:99	0/0:0,123,255:41:0:99	0/0:0,255,255:150:0:99	0/0:0,108,255:36:0:99	0/0:0,163,255:54:0:99	0/0:0,211,255:70:0:99	0/0:0,235,255:78:0:99	0/0:0,232,255:77:0:99	0/0:0,190,255:63:0:99	0/0:0,135,255:45:0:99	0/0:0,144,255:48:0:99	0/0:0,132,255:44:0:99	0/0:0,255,255:128:0:99
Bd2	49882857	.	A	G	999	PASS	DP=8115;VDB=4.282922e-01;RPB=5.089557e-01;AF1=0.5741;G3=0.4259,3.729e-14,0.5741;HWE=9.23e-18;AC1=62;DP4=2028,1894,1779,1580;MQ=45;FQ=999;PV4=0.29,1,4.3e-88,1;EFF=INTRON(MODIFIER||||Bradi2g49817|mRNA||Bradi2g49817.1.v2.1|)	GT:PL:DP:SP:GQ	0/0:0,255,255:1932:0:99	0/0:0,235,255:78:0:99	0/0:0,144,255:48:0:99	0/0:0,255,255:312:0:99	0/0:0,255,255:95:0:99	0/0:0,253,255:84:0:99	0/0:0,255,255:115:0:99	0/0:0,255,255:100:0:99	0/0:0,255,255:99:0:99	0/0:0,202,255:67:0:99	0/0:0,54,255:18:0:50		1/1:255,255,0:258:0:99	1/1:255,255,0:144:0:99	0/0:0,255,255:99:0:99	1/1:255,157,0:52:0:99	1/1:255,202,0:67:0:99	1/1:255,255,0:89:0:99	1/1:255,217,0:72:0:99	1/1:255,255,0:464:0:99	1/1:255,255,0:416:0:99	1/1:255,255,0:246:14:99	1/1:255,66,0:22:0:64	1/1:255,96,0:32:0:94	0/0:0,99,255:33:0:95	0/0:0,99,255:33:0:95	1/1:255,87,0:29:0:85	0/0:0,114,255:38:0:99	1/1:255,255,0:118:0:99	0/0:0,123,255:41:0:99	1/1:255,255,0:154:0:99	1/1:255,129,0:43:0:99	0/0:0,144,255:48:0:99	1/1:255,178,0:59:0:99	1/1:255,229,0:76:0:99	1/1:255,255,0:95:0:99	1/1:255,190,0:63:0:99	0/0:0,138,255:46:0:99	1/1:255,169,0:56:0:99	1/1:255,163,0:54:0:99	0/0:0,255,255:138:0:99
Bd2	49883007	.	C	T	999	PASS	DP=7624;VDB=3.877921e-01;RPB=2.190665e+00;AF1=0.03704;G3=0.963,3.686e-14,0.03704;HWE=3.53e-05;AC1=4;DP4=3033,3592,85,84;MQ=46;FQ=999;PV4=0.27,1,0.032,1;EFF=SYNONYMOUS_CODING(LOW|SILENT|acC/acT|T346|Bradi2g49817|mRNA||Bradi2g49817.1.v2.1|Exon_Bd2_49882862_49883738)	GT:PL:DP:SP:GQ	0/0:0,255,255:1638:0:99	0/0:0,255,255:87:0:99	0/0:0,126,255:42:0:99	0/0:0,255,255:285:0:99	0/0:0,255,255:96:0:99	0/0:0,229,255:76:0:99	0/0:0,255,255:102:0:99	0/0:0,255,255:88:0:99	0/0:0,253,255:84:0:99	0/0:0,211,255:70:0:99	0/0:0,72,255:24:0:83		0/0:0,255,255:342:0:99	0/0:0,255,255:138:0:99	0/0:0,255,255:107:0:99	0/0:0,141,255:47:0:99	0/0:0,172,255:57:0:99	0/0:0,241,255:80:0:99	0/0:0,157,255:52:0:99	0/0:0,255,255:304:0:99	0/0:0,255,255:480:0:99	0/0:0,255,255:270:0:99	0/0:0,84,255:28:0:95	0/0:0,45,255:15:0:56	0/0:0,57,255:19:0:68	0/0:0,60,255:20:0:71	0/0:0,90,255:30:0:99	0/0:0,93,255:31:0:99	0/0:0,211,255:70:0:99	0/0:0,57,255:19:0:68	0/0:0,255,255:120:0:99	0/0:0,102,255:34:0:99	0/0:0,105,255:35:0:99	0/0:0,226,255:75:0:99	1/1:255,217,0:72:0:99	1/1:255,172,0:97:2:99	0/0:0,255,255:108:0:99	0/0:0,138,255:46:0:99	0/0:0,181,255:60:0:99	0/0:0,157,255:52:0:99	0/0:0,255,255:122:0:99
Bd2	49883359	.	G	C	5.97	Qual	DP=7082;VDB=1.112752e-01;RPB=2.350872e+00;AF1=0.009256;AC1=1;DP4=2570,3368,8,0;MQ=47;FQ=6;PV4=0.0012,1.1e-09,1.1e-11,1;EFF=NON_SYNONYMOUS_CODING(MODERATE|MISSENSE|Gcc/Ccc|A464P|Bradi2g49817|mRNA||Bradi2g49817.1.v2.1|Exon_Bd2_49882862_49883738)	GT:PL:DP:SP:GQ	0/0:0,255,255:1456:0:99	0/0:0,160,255:53:0:99	0/0:0,169,255:56:0:99	0/0:0,255,255:201:0:99	0/0:0,255,255:86:0:99	0/0:0,255,255:87:0:99	0/0:0,208,255:69:0:99	0/0:0,255,255:103:0:99	0/0:0,255,255:100:0:99	0/0:0,154,255:51:0:99	0/0:0,69,255:23:0:88		0/0:0,255,255:306:0:99	0/0:0,255,255:118:0:99	0/0:0,255,255:98:0:99	0/0:0,151,255:50:0:99	0/0:0,184,255:61:0:99	0/0:0,193,255:64:0:99	0/0:0,61,220:40:31:80	0/0:0,255,255:160:0:99	0/0:0,255,255:416:0:99	0/0:0,255,255:288:0:99	0/0:0,78,255:26:0:97	0/0:0,36,246:12:0:55	0/0:0,69,255:23:0:88	0/1:52,0,107:10:7:33	0/0:0,42,255:14:0:61	0/0:0,81,255:27:0:99	0/0:0,205,255:68:0:99	0/0:0,60,255:20:0:79	0/0:0,255,255:120:0:99	0/0:0,60,255:20:0:79	0/0:0,84,255:28:0:99	0/0:0,202,255:67:0:99	0/0:0,199,255:66:0:99	0/0:0,255,255:86:0:99	0/0:0,235,255:78:0:99	0/0:0,135,255:45:0:99	0/0:0,163,255:54:0:99	0/0:0,138,255:46:0:99	0/0:0,255,255:126:0:99
Bd2	49883403	.	C	T	999	PASS	DP=7456;VDB=1.613587e-01;RPB=1.295061e+00;AF1=0.3333;G3=0.6667,3.67e-15,0.3333;HWE=1.12e-16;AC1=36;DP4=1990,2646,736,794;MQ=47;FQ=999;PV4=0.00046,0.22,2.3e-79,1;EFF=SYNONYMOUS_CODING(LOW|SILENT|ctC/ctT|L478|Bradi2g49817|mRNA||Bradi2g49817.1.v2.1|Exon_Bd2_49882862_49883738)	GT:PL:DP:SP:GQ	0/0:0,255,255:1638:0:99	0/0:0,135,255:45:0:99	0/0:0,151,255:50:0:99	0/0:0,255,255:240:0:99	0/0:0,255,255:88:0:99	0/0:0,238,255:79:0:99	0/0:0,181,255:60:0:99	0/0:0,235,255:78:0:99	0/0:0,255,255:94:0:99	0/0:0,151,255:50:0:99	0/0:0,72,255:24:0:72		1/1:255,255,0:258:0:99	0/0:0,255,255:128:0:99	0/0:0,255,255:99:0:99	0/0:0,178,255:59:0:99	0/0:0,250,255:83:0:99	0/0:0,220,255:73:0:99	1/1:255,169,0:56:0:99	1/1:255,255,0:216:0:99	0/0:0,255,255:408:0:99	1/1:255,255,0:234:0:99	1/1:255,75,0:25:0:69	1/1:255,39,0:13:0:33	0/0:0,93,255:31:0:93	0/0:0,84,255:28:0:84	1/1:255,39,0:13:0:33	0/0:0,129,255:43:0:99	1/1:255,169,0:56:0:99	0/0:0,60,255:20:0:60	1/1:255,255,0:130:0:99	1/1:255,75,0:25:0:69	0/0:0,102,255:34:0:99	1/1:255,211,0:70:0:99	0/0:0,226,255:75:0:99	0/0:0,229,255:76:0:99	1/1:255,255,0:93:0:99	0/0:0,154,255:51:0:99	1/1:255,163,0:54:0:99	1/1:255,148,0:49:0:99	0/0:0,255,255:118:0:99
Bradi2g49830
Bd2	49884453	.	A	G	0.101	Qual	DP=6714;VDB=9.421102e-03;RPB=-1.984656e+00;AF1=0.008911;AC1=1;DP4=2532,1367,4,0;MQ=47;FQ=-16.3;PV4=0.3,7.3e-05,1.1e-05,0.14;EFF=NON_SYNONYMOUS_CODING(MODERATE|MISSENSE|gAg/gGg|E68G|Bradi2g49830|mRNA||Bradi2g49830.1.v2.1|Exon_Bd2_49884250_49884538)	GT:PL:DP:SP:GQ	0/0:0,255,255:742:0:99	0/0:0,154,255:51:0:99	0/0:0,66,255:22:0:99	0/0:0,255,255:198:0:99	0/0:0,250,255:83:0:99	0/0:0,247,255:82:0:99	0/0:0,175,255:58:0:99	0/0:0,190,255:63:0:99	0/0:0,214,255:71:0:99	0/0:0,120,255:40:0:99	0/0:0,66,255:22:0:99		0/0:0,255,255:138:0:99	0/0:0,229,255:76:0:99	0/0:0,214,255:71:0:99	0/0:0,105,255:35:0:99	0/0:0,126,255:42:0:99	0/0:0,255,255:87:0:99	0/0:31,0,25:8:0:5	0/0:0,255,255:88:0:99	0/0:0,255,255:192:0:99	0/0:0,255,255:156:0:99	0/0:0,27,161:9:0:61	0/0:0,21,138:7:0:55	0/0:0,42,214:14:0:76	0/0:0,6,61:2:0:40	0/0:0,39,250:13:0:73	0/0:0,54,255:18:0:88	0/0:0,108,255:36:0:99	0/0:0,42,198:14:0:76	0/0:0,255,255:86:0:99	0/0:0,102,255:34:0:99	0/0:0,60,255:20:0:94	0/0:0,193,255:64:0:99	0/0:0,181,255:60:0:99	0/0:0,226,255:75:0:99	0/0:0,199,255:66:0:99	0/0:0,90,255:30:0:99	0/0:0,114,246:38:0:99	0/0:0,151,255:50:0:99	0/0:0,255,255:90:0:99
Bd2	49884849	.	T	G	0.0404	Qual;StrandBias	DP=5607;VDB=2.379058e-10;RPB=2.954354e+00;AF1=0.008278;AC1=1;DP4=1551,2108,2,38;MQ=48;FQ=-20.3;PV4=1.6e-07,2.7e-27,3.5e-28,1;EFF=NON_SYNONYMOUS_CODING(MODERATE|MISSENSE|cTg/cGg|L168R|Bradi2g49830|mRNA||Bradi2g49830.1.v2.1|Exon_Bd2_49884635_49885092)	GT:PL:DP:SP:GQ	0/0:0,255,255:588:21:99	0/0:0,111,255:37:0:99	0/0:0,132,255:44:0:99	0/0:0,255,255:183:0:99	0/0:0,255,255:89:0:99	0/0:0,255,255:87:0:99	0/0:0,247,255:82:0:99	0/0:0,226,255:75:0:99	0/0:0,226,255:75:0:99	0/0:0,148,255:49:0:99	0/0:0,69,255:23:0:99		0/0:0,217,255:72:0:99	0/0:0,255,255:110:0:99	0/0:0,235,255:78:0:99	0/0:0,105,255:35:0:99	0/0:0,141,255:47:0:99	0/0:0,255,255:85:0:99	0/0:0,60,136:20:0:98	0/0:27,0,102:24:59:11	0/0:0,255,255:136:0:99	0/0:0,235,255:78:0:99	0/0:0,48,255:16:0:86	0/0:0,24,166:8:0:62	0/0:0,27,181:9:0:65	0/0:0,18,117:6:0:56	0/0:0,39,255:13:0:77	0/0:0,75,255:25:0:99	0/0:0,96,255:32:0:99	0/0:0,24,182:8:0:62	0/0:0,255,255:108:3:99	0/0:0,39,246:13:0:77	0/0:0,18,146:6:0:56	0/0:0,196,255:65:0:99	0/0:0,247,255:82:0:99	0/0:0,255,255:87:0:99	0/0:0,172,255:57:0:99	0/0:0,96,255:32:0:99	0/0:0,114,255:38:0:99	0/0:0,121,255:51:3:99	0/0:0,193,255:64:0:99
Bd2	49885017	.	A	G	999	PASS	DP=6298;VDB=4.391806e-01;RPB=1.156796e+00;AF1=0.5649;G3=0.4259,0.01853,0.5556;HWE=1.27e-15;AC1=61;DP4=1337,1312,1139,1218;MQ=45;FQ=999;PV4=0.13,1,2.8e-55,1;EFF=NON_SYNONYMOUS_CODING(MODERATE|MISSENSE|tAc/tGc|Y224C|Bradi2g49830|mRNA||Bradi2g49830.1.v2.1|Exon_Bd2_49884635_49885092)	GT:PL:DP:SP:GQ	0/0:0,255,255:1064:0:99	0/0:0,114,255:38:0:99	0/0:0,120,255:40:0:99	0/0:0,255,255:195:0:99	0/0:0,255,255:89:0:99	0/0:0,250,255:83:0:99	0/0:0,255,255:99:0:99	0/0:0,255,255:94:0:99	0/0:0,244,255:81:0:99	0/0:0,157,255:52:0:99	0/0:0,72,255:24:0:68		1/1:255,255,0:162:0:99	1/1:255,255,0:128:0:99	0/0:0,255,255:95:0:99	1/1:255,151,0:50:0:99	1/1:255,148,0:49:0:99	1/1:255,255,0:94:0:99	1/1:99,24,0:8:0:22	1/1:255,255,0:88:0:99	1/1:255,255,0:224:0:99	1/1:255,255,0:126:0:99	1/1:255,69,0:23:0:67	1/1:255,72,0:24:0:70	0/0:0,57,255:19:0:53	0/0:0,21,170:7:0:17	1/1:255,54,0:18:0:52	0/0:0,114,255:38:0:99	1/1:255,169,0:56:0:99	0/0:0,54,255:18:0:50	1/1:255,255,0:162:0:99	1/1:255,90,0:30:0:88	0/0:0,60,255:20:0:56	1/1:255,205,0:68:0:99	1/1:255,255,0:97:0:99	1/1:255,246,0:93:0:99	1/1:255,172,0:57:0:99	0/0:0,117,255:39:0:99	1/1:255,151,0:52:0:99	1/1:255,111,0:37:0:99	0/0:0,247,255:82:0:99
Bd2	49885157	.	G	C	999	StrandBias	DP=7630;VDB=5.249682e-02;RPB=4.351588e+00;AF1=0.5648;G3=0.4259,0.01676,0.5573;HWE=1.13e-15;AC1=61;DP4=1578,2145,1559,1576;MQ=45;FQ=999;PV4=1.4e-09,0.0027,1.3e-107,1;EFF=UTR_3_PRIME(MODIFIER||||Bradi2g49830|mRNA||Bradi2g49830.1.v2.1|Bradi2g49830.1.v2.1.three_prime_UTR.1)	GT:PL:DP:SP:GQ	0/0:0,255,255:1582:0:99	0/0:0,220,255:73:0:99	0/0:0,132,255:44:0:99	0/0:0,255,255:264:0:99	0/0:0,255,255:132:0:99	0/0:0,255,255:108:0:99	0/0:0,255,255:128:0:99	0/0:0,255,255:100:0:99	0/0:0,255,255:87:0:99	0/0:0,255,255:87:0:99	0/0:0,93,255:31:0:89		1/1:255,255,0:240:0:99	1/1:255,255,0:148:0:99	0/0:0,255,255:96:0:99	1/1:255,205,0:68:0:99	1/1:255,220,0:73:0:99	1/1:255,233,0:84:0:99	1/1:255,255,0:96:0:99	1/1:255,255,0:288:0:99	1/1:255,255,0:376:0:99	1/1:255,255,0:216:0:99	1/1:255,90,0:30:0:88	1/1:255,51,0:17:0:49	0/0:0,87,255:29:0:83	0/0:0,72,255:24:0:68	1/1:255,93,0:31:0:91	0/0:0,184,255:61:0:99	1/1:255,255,0:106:0:99	0/0:0,72,255:24:0:68	1/1:255,255,0:122:0:99	1/1:255,87,0:29:0:85	0/0:0,117,255:39:0:99	1/1:255,217,0:72:0:99	1/1:255,255,0:98:0:99	1/1:255,224,0:95:0:99	1/1:255,235,0:78:0:99	0/0:0,132,255:45:0:99	1/1:255,108,0:36:0:99	1/1:255,123,0:41:0:99	0/0:0,255,255:168:0:99
Bd2	49885159	.	C	G	999	PASS	DP=7643;VDB=5.995087e-06;RPB=3.720384e+00;AF1=0.01852;G3=0.9815,2.228e-16,0.01852;HWE=0.0016;AC1=2;DP4=2901,3612,176,201;MQ=45;FQ=999;PV4=0.42,0.14,6.7e-135,1;EFF=UTR_3_PRIME(MODIFIER||||Bradi2g49830|mRNA||Bradi2g49830.1.v2.1|Bradi2g49830.1.v2.1.three_prime_UTR.1)	GT:PL:DP:SP:GQ	0/0:0,255,255:1540:0:99	0/0:0,226,255:75:0:99	0/0:0,126,255:42:0:99	0/0:0,255,255:249:0:99	0/0:0,255,255:127:0:99	0/0:0,255,255:108:0:99	0/0:0,255,255:126:0:99	0/0:0,255,255:100:0:99	0/0:0,255,255:88:0:99	0/0:0,247,255:82:0:99	0/0:0,96,255:32:0:99		0/0:0,255,255:252:0:99	0/0:0,255,255:148:0:99	0/0:0,255,255:98:0:99	0/0:0,211,255:70:0:99	0/0:0,226,255:75:0:99	0/0:0,255,255:87:0:99	0/0:0,255,255:104:0:99	0/0:0,255,255:296:0:99	1/1:255,255,0:376:0:99	0/0:0,255,255:222:0:99	0/0:0,90,255:30:0:99	0/0:0,54,255:18:0:68	0/0:0,90,255:30:0:99	0/0:0,72,255:24:0:86	0/0:0,96,255:32:0:99	0/0:0,178,255:59:0:99	0/0:0,255,255:112:0:99	0/0:0,72,255:24:0:86	0/0:0,255,255:126:0:99	0/0:0,90,255:30:0:99	0/0:0,117,255:39:0:99	0/0:0,226,255:75:0:99	0/0:0,255,255:105:0:99	0/0:0,255,255:99:0:99	0/0:0,235,255:78:0:99	0/0:0,135,255:45:0:99	0/0:0,108,255:36:0:99	0/0:0,132,255:44:0:99	0/0:0,255,255:168:0:99
[truncated: 11 more columns]
