# Supplementary material for: A florigen paralog is required for short-day vernalization in a pooid grass
Source: eLife. 2019 Jan 8;8:e42153. doi: 10.7554/eLife.42153 (PMC6324881; doi:10.7554/eLife.42153)
Supplement: Supplementary file 1. — Also contains number of leaves on parent culm at time of flowering. * asterisk indicates some plants within treatment did not flower after 150 days of growth. >greater than sign indicates none of the plants flowered after 150 days of growth. SD-LD plants were first grown in 8 hr short days (SD) for 8 weeks prior to shifting into 16 hr long days (LD). Days to heading includes the time the plants were grown in SD. [file elife-42153-supp1.xlsx]

## Sheet: Sheet1
Days to Heading								Leaf Count
	SD only	LD only	St. Dev.	SD-LD	St. Dev				SD only	LD only	St. Dev.	SD-LD	St. Dev
Koz-3	>150	132	3.31	82	1.23			Koz-3	>18	20	0.632	11.3	1.03
BdTR12c	>150	119	19.9	83	0.894			BdTR12c	>18	19.3	2.5	13.2	2.4
Per1	>150	132	13.4	89	1.79			Per1	>18	20	1.34	12	0.5
BdTR11I	>150	125	9.85	78	1.24			BdTR11I	>18	18	2.42	11	0.824
Arn1	>150	102	3.54	75	0.981			Arn1	>18	16	1.36	12.1	2.85
Mon3	>150	96.3	2.8	80	0.94			Mon3	>18	14.5	1.04	11.3	0.816
BdTR1i	>150	110	1.56	78	1.55			BdTR1i	>18	15	2.33	11	0.324
Koz-1	>150	116	12	81	0.82			Koz-1	>18	16.4	1.34	12	0
Bis-1	>150	95	3.22	79	0.243			Bis-1	>18	14	1.66	12.3	0.816
Adi-2	>150	109	28.8	76	0.82			Adi-2	>18	17	3.39	11	1
Kah-1	>150	110	33.4	81	1.22			Kah-1	>18	18	3.55	11.3	0.516
Kah-5	>150	118	4.56	79	1.67			Kah-5	>18	19	4.32	12	0.445
BdTR11G	>150	114	4.55	67	4.89			BdTR11G	>18	17	1.56	10	0.332
Gaz-8	>150	117	4.82	76	1			Gaz-8	>18	17.3	3.67	11.3	0.5
BdTR11A	>150	106	8.92	72	3.88			BdTR11A	>18	16.7	1.37	10.4	0.492
BdTR5I	>150	122	2.34	76	6.45			BdTR5I	>18	18.3	0.577	14	0.816
BdTR2G	>150	107	6.15	72	7.22			BdTR2G	>18	18.1	1.51	10.5	0.548
BdTR9K	>150	129	22.7	78	1.73			BdTR9K	>18	18.5	2.38	11	0
BdTR3C	>150	101	10.97	81	0.894			BdTR3C	>18	16	1.29	11	0.516
Adi-12	>150	125	3.85	75	2.22			Adi-12	>18	19.5	3.21	12	0.675
BdTR10C	>150	114	2.32	74	1.51			BdTR10C	>18	17	2.12	11.5	0.324
Adi-10	>150	129	4.58	71	5.37			Adi-10	>18	20.8	1.47	11.5	0.548
ABR6	>150	156	9.89	84	2.19			ABR6	>18	24	1.41	12	1.02
Luc1	>150	133	10.78	82	0.894			Luc1	>18	20	2.08	12	0
Bd18-1	>150	>150	0	95	2.74			Bd18-1	>18	>20	0	12.9	0.983
RON2	>150	139	8.23	80	1.76			RON2	>18	20.6	1.55	13	0.678
Mur1	>150	131	5.75	82	1.11			Mur1	>18	18.5	1.23	13	0.342
Sig2	>150	>150	0	92	3.36			Sig2	>18	>20	0	11.8	3.36
Foz1	>150	135	8.8	91	2.24			Foz1	>18	19.2	0.834	11.5	0.757
Uni2	>150	155	14.9	83	2.06			Uni2	>18	>20	0	12.2	0.752
ABR7	>150	>150	0	80	1.44			ABR7	>18	>20	0	13	0.456
Mig3	>150	127	8.82	83	1.55			Mig3	>18	17.5	1.76	11.75	0.413
ABR2	>150	>150	0	140*	1.33			ABR2	>18	>20	0	19*	1.36
ABR4	>150	>150	0	130*	1.44			ABR4	>18	>20	0	19*	2.65
ABR3	>150	>150	0	>150	0			ABR3	>18	>20	0	>20	0
Bd1-1	>150	>150	0	>150	0			Bd1-1	>18	>20	0	>20	0
ABR5	>150	>150	0	125*	16.7			ABR5	>18	>20	0	>20	0
BdTR7a	>150	>150	0	>150	0			BdTR7a	>18	>20	0	>20	0
BdTR8i	>150	>150	0	>150	0			BdTR8i	>18	>20	0	>20	0
Tek-2	>150	>150	0	>150	0			Tek-2	>18	>20	0	>20	0
Tek-4	>150	>150	0	149*	12.3			Tek-4	>18	>20	0	>20	0
Bd29-1	>150	>150	0	>150	0			Bd29-1	>18	>20	0	>20	0
ABR9	>150	>150	0	>150	0			ABR9	>18	>20	0	>20	0
