# Supplementary material for: A florigen paralog is required for short-day vernalization in a pooid grass
Source: eLife. 2019 Jan 8;8:e42153. doi: 10.7554/eLife.42153 (PMC6324881; doi:10.7554/eLife.42153)
Supplement: Supplementary file 2. — Also contains number of leaves on parent culm at time of flowering. * asterisk indicates some plants within treatment did not flower after 150 days of growth. >greater than sign indicates none of the plants flowered after 150 days of growth. SD-LD plants were first grown in 8 hr short days (SD) for 8 weeks prior to shifting into 16 hr long days (LD). Days to heading includes the time the plants were grown in SD. [file elife-42153-supp2.xlsx]

## Sheet: Sheet1
Days To Heading								Leaf Count
	SD	LD	St. Dev.	SD-LD	St. Dev				SD only	LD only	St. Dev.	SD-LD	St. Dev
Koz-3	>150	111.5	6.22093	76	2.13698			Koz-3	>18	19	1.6	12.2	0.752
BdTR12c	>150	106.333	5.88784	77	1.3784			BdTR12c	>18	18.6	0.547	12.5	0.837
Per1	>150	113	6.74	78	1.38			Per1	>18	18.8	1.75	12	0
BdTR11I	>150	95	4.23454	74	2.565			BdTR11I	>18	16.5	0.647	12	0
Arn1	>150	80	5.63974	71	0			Arn1	>18	15	0.598	10	0
Mon3	>150	78.6667	4.08248	70	0			Mon3	>18	14	0.894	10.8	0.408
BdTR1i	>150	100	4.6546	74	2.3454			BdTR1i	>18	14	1.23	11	0.345
Koz-1	>150	110.2	5.89067	74	1.16905			Koz-1	>18	18.4	0.894	11.8	0.408
Bis-1	>150	92.6667	7.63763	72	3.4641			Bis-1	>18	14	2.08	11	0
Adi-2	>150	130	5.78654	72	1.3291			Adi-2	>18	>20	0	11.5	0.548
Kah-1	>150	108	11.5109	76	1.29099			Kah-1	>18	17	1.58	11	0
Kah-5	>150	100.167	8.75024	72	1.67332			Kah-5	>18	19.5	1.38	10.8	0.408
BdTR11G	>150	92.1667	3.43026	74	0.894427			BdTR11G	>18	16	1.03	11	0.408
Gaz-8	>150	73.8333	4.70815	67	2.04124			Gaz-8	>18	16	1.03	11	0.408
BdTR11A	>150	96	3.61	74	0			BdTR11A	>18	15.3	0.577	11.5	0.707
BdTR5I	>150	97.6667	5.7735	74	0			BdTR5I	>18	15	1.52	10	1.73
BdTR2G	>150	78.2	8.64292	70	0			BdTR2G	>18	13	0.894	11	0.516
BdTR9K	>150	103	8.5	72	2.31			BdTR9K	>18	16	1.41	11	0
BdTR3C	>150	86.3333	4.46	76	1.33			BdTR3C	>18	13	1.55	11	0.516
Adi-12	>150	99.5	8.28855	70	0			Adi-12	>18	16	0.752	11	0
BdTR10C	>150	93	6.3454	78	2.344			BdTR10C	>18	16	1.44	11	0
Adi-10	>150	110.4	3.57771	79	1.60208			Adi-10	>18	16.2	0.837	11.8	0.408
ABR6	>150	156	10.2062	76				ABR6	>18	23.8	2.4	12	0
Luc1	>150	113	3.54	80	0.75			Luc1	>18	19.5	0.707	12	0
Bd18-1	>150	150	0	92	2.94			Bd18-1	>18	>20	0	14.83	0.752
RON2	>150	139.67	8.26	79.5	1.97			RON2	>18	>20	0	11.3	0.516
Mur1	>150	120.167	6.49359	77	1.03			Mur1	>18	17.3	1.03	11	0
Sig2	>150	119	11.58	82	3.63			Sig2	>18	19.5	0.577	12.8	0.447
Foz1	>150	135	10.9697	79	2.5			Foz1	>18	20	4.12	13.25	0.5
Uni2	>150	155	12.2909	76	0			Uni2	>18	>20	0	12.2	0.408
ABR7	>150	>150	0	78	0			ABR7	>18	18.6	4.82	13	0.577
Mig3	>150	120	20.8387	78	0			Mig3	>18	19.3	2.87	11	0
ABR2	>150	>150	0	140*	0			ABR2	>18	>20	0	>20	0
ABR4	>150	>150	0	130*	0			ABR4	>18	>20	0	16.3	1.15
ABR3	>150	>150	0	>150	0			ABR3	>18	>20	0	>20	0
Bd1-1	>150	>150	0	>150	0			Bd1-1	>18	>20	0	>20	0
ABR5	>150	>150	0	125*	14.7874			ABR5	>18	>20	0	>20	0
BdTR7a	>150	>150	0	>150	0			BdTR7a	>18	>20	0	>20	0
BdTR8i	>150	>150	0	>150	0			BdTR8i	>18	>20	0	>20	0
Tek-2	>150	>150	0	>150	0			Tek-2	>18	>20	0	>20	0
Tek-4	>150	>150	0	149*	13.4722			Tek-4	>18	>20	0	>20	0
Bd29-1	>150	>150	0	>150	0			Bd29-1	>18	>20	0	>20	0
ABR9	>150	>150	0	>150	0			ABR9	>18	>20	0	>20	0
