# Supplementary material for: A florigen paralog is required for short-day vernalization in a pooid grass
Source: eLife. 2019 Jan 8;8:e42153. doi: 10.7554/eLife.42153 (PMC6324881; doi:10.7554/eLife.42153)
Supplement: Supplementary file 3. — >greater than sign indicates plants did not flower after 150 days of growth. [file elife-42153-supp3.xlsx]

## Sheet: Sheet1
	LD only	St. Dev.	16hr 6wkV	Std dev.	16hr 14wkV	Std dev.
Koz-3	132	3.31	28	1.44	22	1.12
BdTR12c	119	19.9	28	1.55	24	0.891
Per1	132	13.4	27	0.981	26	0.981
BdTR11I	125	9.85	25	1.55	27	0.77
Arn1	102	3.54	25	1.73	26	0.73
Mon3	96.3	2.8	23	2.06	25	0.57
BdTR1i	110	1.56	22	1.44	21	1.14
Koz-1	116	12	27	0.82	25	1.34
Bis-1	95	3.22	28	1.22	25	0.68
Adi-2	109	28.8	25	1.67	21	1.1
Kah-1	110	33.4	27	1.55	23	0.98
Kah-5	118	4.56	28	2.24	24	1.22
BdTR11G	114	4.55	24	2.06	23	1.01
Gaz-8	117	4.82	25	1.33	22	0.82
BdTR11A	106	8.92	24	1.44	24	0.55
BdTR5I	122	2.34	27	0.82	28	0.89
BdTR2G	107	6.15	28	1.22	21	1.55
BdTR9K	129	22.7	22	1.67	22	1.34
BdTR3C	101	10.97	24	1.76	22	0.57
Adi-12	125	3.85	20	1.11	18	0.67
BdTR10C	114	2.32	25	0.94	21	1.54
Adi-10	129	4.58	20	1.55	25	0.89
ABR6	156	9.89	32	1.23	28	0.78
Luc1	133	10.78	27	1.24	27	1.14
Bd18-1	>150	0	25	0.94	22	1.02
RON2	139	8.23	30	1.33	25	1.78
Sig2	131	5.75	30	0.82	24	1.22
Foz1	>150	0	27	0.243	25	0.56
Uni2	135	8.8	25	0.894	23	1.78
ABR7	155	14.9	23	1.51	24	1.22
Mig3	>150	0	25	1.55	26	1.78
ABR8	127	8.82	25	1.79	23	0.88
ABR2	>150	0	35	2.22	25	1.43
ABR4	>150	0	48	3.45	30	1.22
ABR3	>150	0	36	1.44	31	1.98
Bd1-1	>150	0	48	3.56	23	2.1
ABR5	>150	0	47	1.33	30	0.88
BdTR7a	>150	0	89	9.78	60	8.67
BdTR8i	>150	0	111	12.3	55	5.43
Tek-2	>150	0	87	6.79	57	4.55
Tek-4	>150	0	80	9.34	61	6.77
Bd29-1	>150	0	86	10.2	27	1.45
ABR9	>150	0	68	5.67	32	1.21
	4
	23
