# Supplementary material for: A florigen paralog is required for short-day vernalization in a pooid grass
Source: eLife. 2019 Jan 8;8:e42153. doi: 10.7554/eLife.42153 (PMC6324881; doi:10.7554/eLife.42153)
Supplement: Supplementary file 5. [file elife-42153-supp5.xlsx]

## Sheet: markers
Primer name (v2)	location (v3.1)	Forward Primer	Reverse Primer
Bd1 5.8	5840277	CAACGCGTAAACTGAACTCC	GTCGTTTTGTAACGAGGTCC
Bd1 11.4	11374506	GCCCACAGCAGCAATAATGT	CAGGGATTCATACACTTGATTAGTTC
Bd1 17.71	17687180	AAATGGAGCGAGACGACGAAG	TACTTCCAGATCCTCCGCAC
Bd1 23.67	23704120	GTGTTCTCGTCTGATGCCAC	CAACTAGGAAAGTGAGGGATC
Bd1 32.8	32915272	GTAGATATATAGCAAGTGGTGCC	CCCTGACACCCGATCAATATG
Bd1 42.4	42576416	GCTTTATATACAAAGCCCATTACAAC	CAGCACCTTCAAAGCTTGGC
Bd1 45.2	45278913	AACAAACGCACATTAGTTAG	CTAGATATATGTGACATCGC
Bd1 49.7	49841910	GTCCATCTCATCTTATGAAC	GAGTTATCACTCGTATGCAC
Bd1 54.8	55049636	CTCCGTCCGTTTATATGAGG	TCTGGACGTCTGGTGGAG
Bd1 61.9	62081188	GTTTCACCTCAGTCCCATC	ATGCATATCACAAGTACTAGTTCC
Bd1 65.8	66025345	AAGCGGCGGGAGAAAGAAAG	GGAAATTTGCAGAAACTCCC
Bd1 73.7	73951082	GGCGAAAAGTCTTCTCTTCCT	CAGTGGCAGCAGTGTGGCAC
Bd2 4.42	4422907	GAGGGAGATATTGAAGCGAC	AGGAAATGACTGCACGTACG
Bd2 4.68	4681988	GGGCAGATCATTTACCTTTC	AACGCTTTAGAGTGCTCGTC
Bd2 10.69	10707361	CGGAAGGAGTACATGTATAGG	CAACCGAACACAGCCTTA
Bd2 15.76	15745012	GGGGAGCAACAAATGTTTAG	ACCCTTCAAGCCTAAATAGC
Bd2 29.4	29191156	CAACCGAACCTGCTGCTG	GATGGCGTCGTTCGCTG
Bd2 36.2	35990946	CCAAAACAGTTCTGGGGCAAG	CTGTATTTTTCCAGCCCATAGTG
Bd2 41	40794688	GCTGCCTGATGCATTTGCCGG	GATCCGTACCAGGGAGGTCC
Bd2 47.5	47286644	CAAGGGACCTTGTCAAGCGAG	TCGATGTTGCCAACTGACCAT
Bd2 48.4	48165668	GAACTTAGAAATCGAACAACC	GTAGTAGCACGGTTCCAG
Bd2 49.2	48959561	TAAGGTACAACTCCCTATGTAGC	ACAATGAATTCAATTAGCGG
Bd2 49.5	49280424	AAATGCAATGTTACATGGAC	CTATTCCATTCCATTCCAC
Bd2 49.608	49390325	GTCTACCAGCACACTAGGAAC	TAGCCAGTCCTGCGTAGAG
Bd2 49.666	49448579	CCAGGATAGCAGTGGCT	GCCCTAAGCAGTGTTTGTTA
Bd2 49.701	49483404	AAGTCAGAAACGCAAATCTAG	ATGCACGTCATGTGCAAG
Bd2 49.74	49521684	CAGCTCCTGTACACGTTTC	TCAGTCTGAACACCTACTGTTC
Bd2 49.746	49527720	CCCATACTTCACTTAGATGGA	CCATGCTGCATGTGCTAC
Bd2 49.775	49557343	GTGTTTCTAAACAAACGGTGG	GCTGGACAGTCTCTTCCAG
Bd2 49.804	49585785	ACACGTCTGGTTGAGGAG	TAATTGGTGCAGGCAGTC
Bd2 49.804260	49585812	GCATGCTGGGAAATGGAG	GGTAGTTAATTGGTGCAGGCA
Bd2 FTL9 intron indel	49609053	TAAGTGATTAGAGACTTCATGCC	CAACAGTTTAGACTAGCAGAAGTC
Bd2 49.842	49624535	GATCCAGAGCAGGCAGAC	CCACGCCCACAAATTATC
Bd2 49.869	49650991	TGGACTAACAAATATCTATGGTTC	GAGGGTGTGAACCGGAGT
Bd2 49.874	49655677	GTGGAAACAATCCAGGTCC	CACCTCCATTTGGGACAG
Bd2 49.91	49692766	AGATGAAGAGTGCGTATAAGG	AAAACACTGTTGTGTCAATTC
Bd2 49.906	49688298	CCAATCTCTGTCTGACACGA	GATTATCCTGTGCATCTGTAGTCTA
Bd2 49.949	49730617	TCGACGCGGCTGAAGAG	ATAAGTGCCGACGAGGCAG
Bd2 49.975	49756423	TGCACTTCTCTATGCATGTG	CCAAAAGCGACAGCTTC
Bd2 50.02	49805187	GTTTTAGCATGGGACATCC	CACCGTGTATTGACCGAAC
Bd2 50.12	49886669	TAGCCAAAACTGGGTGTATC	TGATGTCTGGTCTCTCCATC
Bd2 50.33	50111757	GAGAAATCGACTCTACGAAGC	TGGCCAGATCAGGTGATAC
Bd2 50.5	50312409	ACCATACCCTTGGGTTTTTCACGGAG	GGGGCATGTATATGCTTCCT
Bd2 51.06	5084420	GGGACAATCAACCCATATAG	GTTTAACTTTTGGCGAACA
Bd2 51.48	51267686	CATATCTTAACATAGTAACTTGTGG	AAGTTAGCAACTAGTTTGGTTC
Bd2 51.6	51333430	TTTACAGAGGAGCTCCGAAG	ACATGGGCAGCCATACAC
Bd2 52	51778118	CTTTAGTCCAATTATCAGCAC	GCTAGGTACATTAGTAGGTAGGA
Bd2 57.2	57018906	CGGTGAAAAGGTTGCTAATG	GTAGCACAAGGGGTTACTCG
Bd3 2.65	2658527	ATACTGCCATCATGGTCCTG	TTGTGAAACAGGCGGAAGAG
Bd3 8.3	8277079	TAAGGTCACATCTTCGCAAC	CGGGCAATGAACCTCAAATA
Bd3 15	15053216	TTCGATCGCCGTATATCTC	GCATGGTCTTTGGAGTTG
Bd3 22.8	22869632	GCTGATCATCGGGTGAGAAT	GAACTAATTTGATCTGGCATTTGA
Bd3 32.4	32116975	CAGAAAACACTCCCTGCAGC	CCACCTTCCTTCTTGTAAAC
Bd3 32.5	32208018	AGATGCCGTCGCGTTGAATG	TCGTTCTGGTTCAGTGCATC
Bd3 39.4	39159692	GACATAACAGTGGAACTCAGTTC	CTTCCCAAGAGGCCGATC
Bd3 45.8	45523032	CTCAGAAATTCAACCGAAGC	TGAACACCATGGTCTTGCTG
Bd3 50.9	50177665	GTTTTGGCTTCACGCCCCATG	CTGACGCGTCAATCAAAGCGTTCG
Bd3 58.4.2	58141858	TGCTGAGGACAACAATGGTG	TAGGCTGACGACAGCTTCGA
Bd4 3.6	3649294	AGGAATGAAAGGATGAATTTGATGTG	GTGTTGTCGCTAGAAACACATCG
Bd4 12.9	12958087	TGAGCTACTGACGAATCTTGG	CAAAAGGGCGATCATGGTTA
Bd4 17.1.2	17196466	CTAGGATCCGTASTGCTTTAGCAG	GAGGCACACCAGCAATTCAC
Bd4 23.7	23546314	CACTCCCTAGCCACTTCATC	TTATTCTTTGTGCCGGCACC
Bd4 45.2	45143476	TGCGCCCGCAGCTCCTCCTC	CAACCCAAGTTCCGCTAGGC
Bd5 5.5	5539932	ACACAAACAACACCACTATGC	TCTCTCGTTTGCTGAAAGTAC
Bd5 10.9	10984441	AGATAGCATCTCCACAACGG	CTCCACCCCAAATTGATTGC
Bd5 15.2	15299442	AGAGCAACTCTCGCACTTAC	ATGCATCGCTTCTCCCAAAC
Bd5 25.10	25263830	TGTACATGGGAAATGCCGAC	CTAAATATTAGGGGCAGCCC
Markers for other populations
29-1_Bd 2 48.45	48226902	GCTACCTCTTCTTCTGGTTG	CCTCATCATATGCTCCTAAG
RON2_Bd 2 49.80	49577765	GGCCCATTGCTTTTAGAAAC	TAGGCCGTAGCAGGTATTAC
12c_Bd 2 49.17	48951246	AGCAATGATACGGTGAAGGC	TTAACGACACCTGAGGCAAC

## Sheet: other
amiRNA Primers
FTL9miR-sI-C	agTACAGTTAAAATATGTGGCAGcaggagattcagtttga
FTL9miR-aII-C	tgCTGCCACATATTTTAACTGTActgctgctgctacagcc
FTL9miR*sIII-C	ctCTGCCACATATTTTAACTGTAttcctgctgctaggctg
FTL9miR*aIV-C	aaTACAGTTAAAATATGTGGCAGagagaggcaaaagtgaa
FTL9miR-sI-C2	agTCAGTTAAAGTTGTGTCGCGCcaggagattcagtttga
FTL9miR-aII-C2	tgGCGCGACACAACTTTAACTGActgctgctgctacagcc
FTL9miR*sIII-C2	ctGCGCGACACAACTTTAACTGAttcctgctgctaggctg
FTL9miR*aIV-C2	aaTCAGTTAAAGTTGTGTCGCGCagagaggcaaaagtgaa
FTL9 qPCR
FTL9_Bradi2g49795_ F	GACAACTGGAGCTAGCTTTGGC
FTL9 Bradi2g49795 R	TGCGATGGATGCCGATTCTTGG
FTL10_Bradi2g19670_F1	AGAGTTCTCTACACCCTGGTACTG
FTL10_Bradi2g19670_R1	TGCAAGTACTCCCTTAGTGATGGG
Cloning
FTL9_F_BP	GGGGACAAGTTTGTACAAAAAAGCAGGCTATGTCCACTGTGGGATCATT
FTL9_F_CDSTOPO	CACCATG TCC ACT GTG GGA TCA TTG GTT
FTL9_F_CDS	ATG TCC ACT GTG GGA TCA TTG GTT
FTL9_R_wstop	TTAAGAAGTTCGGGGCCCGA
FTL9bp_R_KOZ3stop	GGGGACCACTTTGTACAAGAAAGCTGGGTCTAGCATTTGTTTTCACTCTTAAG
FTL9_koz3_Rwstop	CTAGCATTTGTTTTCACTCTTAAGAAG
FTL9_R_Koz3stopcDNA	CTAGCATTTGTTTTCACTCTTAAGAAGTTCGGGGCCG
FTL9_R_1-1stopcDNA	CTAGCATTTGTTTTCACTCTTAAGAAGTTCGGGCCCG
FTL9_bpR_Koz3stopcDNA	GGGGACCACTTTGTACAAGAAAGCTGGGTCTAGCATTTGTTTTCACTCTTAAGAAG
FTL9_bpR_1-1stopcDNA	GGGGACCACTTTGTACAAGAAAGCTGGGTCTAGCATTTGTTTTCACTCTTAAGAAG
FTL9_F_BP	GGGGACAAGTTTGTACAAAAAAGCAGGCTATGTCCACTGTGGGATCATT
FTL9_R_BP	GGGGACCACTTTGTACAAGAAAGCTGGGTCCGGGGCCCGAATCTTCTTCC
Sanger
FTL9 F start1	ATGTCCACTGTGGGATCATTG
FTL9 exon2F	TACTGGTGGATCCGGATG
FTL9 exon3F	ATAGATATCCCTGGGACAACTG
FTL9 exon4F	AGGAACTTGTGGTCTACGAAAG
FTL9 R2	TTAAGAAGTTCGGGGCCCGA
FTL9 50bp up F1	CCGAGTCCACATTGAGCAAGG
